# Supplementary material for: Regional effect on the molecular clock rate of protein evolution in Eutherian and Metatherian genomes
Source: BMC Ecol Evol. 2021 Aug 4;21:153. doi: 10.1186/s12862-021-01882-x (PMC8336415; doi:10.1186/s12862-021-01882-x)
Supplement: Supplementary file 2 — Additional file 2: Table S1. Species pairs for heatmaps in Fig. 3. 120 pairs of species can be formed from the 12 Eutheria and 4 Metatheria in our study. Here is a list coupling the number to pair of species. [file 12862_2021_1882_MOESM2_ESM.xlsx]

## Sheet: Sheet1
Table S1
1	Orcinus	Sus	INTRA-EUTHERIA	INTRA-LAURASIATHERIA
2	Felis	Sus
3	Felis	Orcinus
4	Equus	Sus
5	Equus	Orcinus
6	Equus	Felis
7	Oryctolagus	Rattus		INTRA-EUARCHONTOGLIRES
8	Cricetulus	Rattus
9	Cricetulus	Oryctolagus
10	Callithrix	Rattus
11	Callithrix	Oryctolagus
12	Callithrix	Cricetulus
13	Orycteropus	Trichechus		INTRA-AFROTHERIA
14	Loxodonta	Trichechus
15	Loxodonta	Orycteropus
16	Chrysochloris	Trichechus
17	Chrysochloris	Orycteropus
18	Chrysochloris	Loxodonta
19	Rattus	Sus		EUARCHONTOGLIRES vs LAURASIATHERIA
20	Rattus	Orcinus
21	Rattus	Felis
22	Rattus	Equus
23	Cricetulus	Sus
24	Cricetulus	Orcinus
25	Cricetulus	Felis
26	Cricetulus	Equus
27	Oryctolagus	Sus
28	Oryctolagus	Orcinus
29	Oryctolagus	Felis
30	Oryctolagus	Equus
31	Callithrix	Sus
32	Callithrix	Orcinus
33	Callithrix	Felis
34	Callithrix	Equus
35	Trichechus	Sus		AFROTHERIA vs LAURASIATHERIA
36	Orycteropus	Sus
37	Loxodonta	Sus
38	Chrysochloris	Sus
39	Trichechus	Orcinus
40	Orycteropus	Orcinus
41	Loxodonta	Orcinus
42	Chrysochloris	Orcinus
43	Trichechus	Felis
44	Orycteropus	Felis
45	Loxodonta	Felis
46	Chrysochloris	Felis
47	Trichechus	Equus
48	Orycteropus	Equus
49	Loxodonta	Equus
50	Chrysochloris	Equus
51	Trichechus	Rattus		EUARCHONTOGLIRES vs LAURASIATHERIA
52	Orycteropus	Rattus
53	Loxodonta	Rattus
54	Chrysochloris	Rattus
55	Trichechus	Cricetulus
56	Orycteropus	Cricetulus
57	Loxodonta	Cricetulus
58	Chrysochloris	Cricetulus
59	Trichechus	Oryctolagus
60	Orycteropus	Oryctolagus
61	Loxodonta	Oryctolagus
62	Chrysochloris	Oryctolagus
63	Trichechus	Callithrix
64	Orycteropus	Callithrix
65	Loxodonta	Callithrix
66	Chrysochloris	Callithrix
67	Vombatus	Sus	METATHERIA - EUTHERIA	METATHERIA vs LAURASIATHERIA
68	Sarcophilus	Sus
69	Phascolarctos	Sus
70	Monodelphis	Sus
71	Vombatus	Orcinus
72	Sarcophilus	Orcinus
73	Phascolarctos	Orcinus
74	Monodelphis	Orcinus
75	Vombatus	Felis
76	Sarcophilus	Felis
77	Phascolarctos	Felis
78	Monodelphis	Felis
79	Vombatus	Equus
80	Sarcophilus	Equus
81	Phascolarctos	Equus
82	Monodelphis	Equus
83	Vombatus	Rattus		METATHERIA vs EUARCHONTOGLIRES
84	Sarcophilus	Rattus
85	Phascolarctos	Rattus
86	Monodelphis	Rattus
87	Vombatus	Cricetulus
88	Sarcophilus	Cricetulus
89	Phascolarctos	Cricetulus
90	Monodelphis	Cricetulus
91	Vombatus	Oryctolagus
92	Sarcophilus	Oryctolagus
93	Phascolarctos	Oryctolagus
94	Monodelphis	Oryctolagus
95	Vombatus	Callithrix
96	Sarcophilus	Callithrix
97	Phascolarctos	Callithrix
98	Monodelphis	Callithrix
99	Vombatus	Trichechus		METATHERIA vs AFROTHERIA
100	Sarcophilus	Trichechus
101	Phascolarctos	Trichechus
102	Monodelphis	Trichechus
103	Vombatus	Orycteropus
104	Sarcophilus	Orycteropus
105	Phascolarctos	Orycteropus
106	Monodelphis	Orycteropus
107	Vombatus	Loxodonta
108	Sarcophilus	Loxodonta
109	Phascolarctos	Loxodonta
110	Monodelphis	Loxodonta
111	Vombatus	Chrysochloris
112	Sarcophilus	Chrysochloris
113	Phascolarctos	Chrysochloris
114	Monodelphis	Chrysochloris
115	Sarcophilus	Vombatus	INTRA-METATHERIA
116	Phascolarctos	Vombatus
117	Phascolarctos	Sarcophilus
118	Monodelphis	Vombatus
119	Monodelphis	Sarcophilus
120	Monodelphis	Phascolarctos
