# Supplementary material for: Regional effect on the molecular clock rate of protein evolution in Eutherian and Metatherian genomes
Source: BMC Ecol Evol. 2021 Aug 4;21:153. doi: 10.1186/s12862-021-01882-x (PMC8336415; doi:10.1186/s12862-021-01882-x)
Supplement: Supplementary file 3 — Additional file 3: Table S2. List of genes exceeding the threshold of a fast evolving set in Eutheria and Metatheria. There are 1,833 Eutherian genes above the threshold and 1,504 metatherian genes above the threshold. There are 345 common genes in the two gene sets. [file 12862_2021_1882_MOESM3_ESM.xlsx]

## Sheet: Eutheria
genes > treshold in Eutheria
AATK
ABCA2
ABCA3
ABCA7
ABCB8
ABCF2
ABCG1
ABHD10
ABHD16B
ABHD17A
ABLIM2
ABO
ABRAXAS2
ACAP3
ACER1
ACKR3
ACOT7
ACOX3
ACP4
ACR
ACSBG2
ACSF3
ACTG1
ACTL9
ACTR3B
ADAM12
ADAM8
ADAMTS10
ADAMTS13
ADAMTS3
ADAMTSL2
ADAMTSL5
ADAP1
ADARB1
ADAT3
ADCK2
ADCK5
ADCY9
ADD1
ADGRA1
ADGRB1
ADGRE1
ADM2
ADPRH
ADRA2C
ADRM1
AFAP1
AFDN
AFM
AFP
AGAP1
AGAP3
AGK
AGO2
AGPAT2
AGPAT3
AGPAT4
AGRN
AGXT
AHNAK2
AHRR
AIRE
AJAP1
AJM1
AKAP17A
AKT1S1
ALB
ALG12
ALKBH6
ALKBH7
ALYREF
AMBN
AMDHD2
AMELX
AMN
AMTN
ANAPC11
ANAPC2
ANKMY1
ANKRD11
ANKRD17
ANKRD24
ANKRD65
ANKRD9
ANKS3
ANO7
ANO9
ANOS1
AOC1
AP2A1
AP2A2
APBA3
APC2
APLP1
APOC1
APOC2
APOC4
APOE
APRT
ARC
AREG
ARFGAP1
ARFRP1
ARHGAP31
ARHGAP33
ARHGAP39
ARHGAP45
ARHGAP6
ARHGAP8
ARHGDIA
ARHGDIG
ARHGEF16
ARHGEF18
ARHGEF5
ARID3A
ARL16
ARL4C
ARRDC1
ARSA
ARSE
ARSF
ARSH
ASB1
ASB10
ASB11
ASB18
ASB9
ASCL2
ASIC3
ASMT
ASMTL
ASPDH
ASPSCR1
ATAD3A
ATCAY
ATF3
ATF5
ATG16L1
ATG3
ATG4B
ATG9B
ATP5F1D
ATP5ME
ATP6V0C
ATP6V0E2
ATP6V1A
ATP8B3
ATXN10
AURKAIP1
AXIN1
B3GALT5
B3GALT6
B3GNTL1
B4GALNT4
B4GALT4
BAHCC1
BAIAP2
BAIAP3
BANP
BATF3
BCAM
BCCIP
BCL3
BET1L
BHLHE23
BHMG1
BICDL2
BIRC7
BLOC1S3
BLOC1S4
BNIP3
BOC
BOD1L1
BOK
BOP1
BRAF
BRD1
BRD3
BRF1
BRICD5
BRSK1
BRSK2
BRWD1
BSG
BTBD6
BTLA
BUB3
C10ORF90
C16ORF71
C16ORF74
C16ORF90
C16ORF91
C16ORF95
C16ORF96
C19ORF25
C19ORF71
C19ORF81
C19ORF84
C1ORF159
C1ORF174
C1QTNF12
C1QTNF7
C1QTNF8
C21ORF58
C2CD2
C2CD4C
C3
C3ORF52
C4ORF48
C4ORF50
C6ORF118
C6ORF120
C7ORF50
C8G
C8ORF33
C8ORF82
C9ORF116
CA5A
CABLES2
CACFD1
CACNA1B
CACNA1H
CACNG6
CACNG7
CACNG8
CACTIN
CADM4
CALML6
CALY
CAMSAP1
CAMSAP3
CAMTA1
CAPN10
CAPN15
CAPNS1
CAPS
CARD9
CARS
CASKIN1
CASP2
CATSPERD
CBARP
CBFA2T3
CBLC
CC2D2A
CCDC127
CCDC137
CCDC154
CCDC158
CCDC166
CCDC183
CCDC187
CCDC191
CCDC27
CCDC57
CCDC61
CCDC78
CCDC80
CCDC96
CCNF
CCNG2
CCNI
CCNL2
CCR6
CD151
CD177
CD200
CD200R1
CD209
CD3EAP
CD7
CD70
CD80
CD81
CD96
CD99
CDC34
CDC42BPB
CDC42EP5
CDCA4
CDH15
CDH26
CDH4
CDHR5
CDIP1
CDK10
CDK5
CDKL2
CDKN1C
CDPF1
CDT1
CEACAM1
CEACAM16
CEACAM18
CEACAM19
CEACAM20
CELF5
CELSR1
CEND1
CENPBD1
CENPX
CEP104
CEP131
CEP170B
CEP72
CERK
CFAP44
CFAP46
CFAP74
CFAP99
CFD
CHAF1A
CHD5
CHID1
CHKB
CHMP1A
CHMP6
CHPF2
CHRAC1
CHRNA4
CHST15
CHTF18
CINP
CIP2A
CIRBP
CKB
CKM
CLBA1
CLCN1
CLCN4
CLCN7
CLDN34
CLDN6
CLDN9
CLDND2
CLEC11A
CLEC2L
CLEC4G
CLEC5A
CLIC3
CLIP3
CLNK
CLPP
CLPTM1
CLRN3
CLUAP1
CNN2
CNOT3
CNOT6L
CNPY1
CNTNAP2
COL18A1
COL20A1
COL5A1
COL6A1
COL6A2
COL6A3
COL9A3
COPS8
COPS9
CPEB2
CPLX1
CPNE7
CPSF1
CPT1B
CPT1C
CPTP
CPXM2
CPZ
CRACR2B
CRAMP1
CRB3
CREB3L3
CREBBP
CRELD2
CRIP1
CRIP2
CRISPLD2
CRLF2
CRMP1
CROCC2
CRYGN
CSF2RA
CSN2
CSNK1D
CSTB
CTBP1
CTBP2
CTSD
CTU1
CTU2
CUL1
CXCL11
CXCL13
CXCL8
CYHR1
CYSRT1
CYTL1
D2HGDH
DACT2
DAPK3
DAZAP1
DBH
DBNDD1
DCK
DCXR
DEAF1
DECR2
DEF8
DEGS2
DENND1C
DENND2A
DENND3
DENND6B
DFFB
DGAT1
DGKD
DGKQ
DHDH
DHRSX
DHX32
DIDO1
DIO3
DIP2A
DIRAS1
DLL1
DMKN
DMPK
DMWD
DNAAF3
DNAAF5
DNAJA3
DNAJB6
DNAJC11
DNAJC5
DNASE1
DNASE1L2
DNLZ
DNMT3L
DOCK1
DOHH
DOK7
DPEP1
DPF1
DPH7
DPP6
DPP7
DPP9
DPPA4
DPYSL4
DRD3
DRD4
DRD5
DSCAM
DTL
DTYMK
DUS1L
DUS3L
DUSP22
DUSP28
DUSP8
DVL1
DZIP3
E4F1
EBF3
EBI3
ECHS1
ECI1
EDF1
EDN3
EDRF1
EEF1A2
EEF1AKMT2
EEF1D
EEF2
EFNA2
EGFL6
EGFL7
EHMT1
EIF5
ELANE
ELOB
EMC10
EMC8
EME2
EML2
EN2
ENAM
ENTPD2
ENTPD8
EPGN
EPHA1
EPHB6
EPPK1
EPS8L1
EPS8L2
ERCC1
ERCC2
EREG
ERFE
ERMARD
ERRFI1
ESPNL
ETFB
ETV2
EVC
EVC2
EVI5L
EXD3
EXOC3
EXOC3L2
EXOC3L4
EXOSC4
EZH2
FAAP100
FAAP20
FAHD1
FAM118A
FAM120B
FAM131B
FAM163B
FAM166A
FAM193A
FAM207A
FAM20C
FAM217B
FAM234A
FAM47E
FAM53A
FAM53B
FAM71E1
FAM71E2
FAM83H
FAM92B
FANCA
FANCB
FANK1
FARP2
FASN
FBLN1
FBXL16
FBXL5
FBXL6
FBXO31
FBXO40
FBXO46
FBXW5
FCAMR
FCER2
FCN2
FDCSP
FEM1A
FFAR1
FFAR2
FGF22
FGFR1OP
FGFR3
FGFRL1
FMC1
FN3KRP
FNDC10
FNDC11
FOSB
FOXA3
FOXC1
FOXC2
FOXF1
FOXF2
FOXH1
FOXI2
FOXK2
FOXL1
FOXQ1
FPR2
FRMD1
FRMPD4
FSCN2
FSD1
FSTL1
FSTL3
FTCD
FTL
FUOM
FUT7
FUZ
FZR1
G3BP2
GABRD
GAK
GAL3ST2
GALNS
GALNT11
GAMT
GAP43
GAS8
GATA5
GATD1
GBGT1
GBX1
GBX2
GC
GCGR
GCSAM
GEMIN8
GET4
GFER
GID8
GIMAP5
GIMAP6
GIMAP8
GINS2
GIPC3
GIPR
GLI4
GLIS2
GLRA2
GLRX3
GLYR1
GMDS
GMEB2
GNA11
GNA15
GNB1
GNG13
GNG7
GNPTG
GNRHR
GPAA1
GPC1
GPER1
GPIHBP1
GPM6B
GPR108
GPR132
GPR143
GPR146
GPR153
GPR156
GPR157
GPR20
GPR26
GPR31
GPR35
GPR4
GPS1
GPSM1
GPT
GPX4
GRAMD1C
GRAMD4
GRIN1
GRIN3B
GRINA
GRK4
GRPEL1
GRSF1
GSDMD
GSE1
GSK3B
GSTK1
GTF2E1
GTF2F1
GTPBP6
GTPBP8
GTSE1
GUCA1C
GYG2
GZMM
H6PD
HAGH
HAGHL
HAS1
HAUS3
HAUS5
HBM
HBZ
HCFC1R1
HCN2
HCST
HDAC10
HDAC4
HDGFL2
HDLBP
HELZ2
HES2
HES3
HES4
HES5
HES6
HGD
HGFAC
HGH1
HGS
HIPK2
HJURP
HMG20B
HMGN1
HMOX2
HMX1
HMX2
HNRNPM
HRAS
HRH3
HS3ST1
HS3ST6
HSF1
HSF2BP
HSPB6
HSPBP1
HTR5A
HTRA3
HTT
ICMT
ICOSLG
IDUA
IFITM10
IFITM5
IFT140
IGF2
IGFALS
IGFLR1
IGLON5
IGSF11
IGSF23
IL10
IL11
IL17C
IL17REL
IL19
IL32
IL3RA
IL4I1
ILKAP
ING5
INPP5A
INPP5D
INPP5E
INS
INSIG1
INSR
INTS1
INTS11
INTS7
IQANK1
IQCA1
IQCA1L
IRF2BP1
IRF3
IRF4
IRF7
IRF8
IRGC
IRGQ
ISG15
ISOC2
ITGB2
IZUMO2
JAG2
JAKMIP1
JAKMIP3
JCHAIN
JMJD8
JOSD2
JPH3
JPT2
JRK
KCNAB2
KCNC3
KCNH1
KCNH2
KCNN4
KCNQ1
KCNQ2
KCNT1
KCTD5
KDM4B
KDM7A
KEL
KHSRP
KIAA0232
KIAA0513
KIAA0930
KIF1A
KIF25
KIFC2
KIRREL2
KISS1R
KLC3
KLF16
KLHDC4
KLHDC7B
KLHL17
KLHL21
KLHL30
KLHL36
KLK10
KLK11
KLK12
KLK13
KLK14
KLK5
KLK6
KLK7
KLK8
KLK9
KLRG2
KMT2B
KMT2C
KMT5C
KNDC1
KRBA1
KREMEN2
KRTDAP
LAMA5
LCA5L
LCN12
LCN15
LCN8
LCN9
LCNL1
LENG1
LENG8
LENG9
LETM1
LHPP
LHX3
LIM2
LIME1
LIN37
LKAAEAR1
LLCFC1
LMBR1
LMF1
LMF2
LMNTD2
LONP1
LPGAT1
LRFN3
LRG1
LRPAP1
LRRC14B
LRRC24
LRRC26
LRRC27
LRRC3
LRRC45
LRRC47
LRRC4B
LRRC56
LRRC58
LRRC61
LRRC8E
LRRFIP1
LSAMP
LSM14B
LSP1
LSS
LUC7L
LY6D
LY6E
LY6H
LYAR
LYPD3
LYPD5
MAATS1
MADCAM1
MAEA
MAF1
MAFA
MAFG
MAFK
MAG
MAMDC4
MAN1B1
MAN2B2
MAP1LC3B
MAP2K2
MAP2K7
MAP3K4
MAPK11
MAPK12
MAPK15
MAPK8IP2
MAPK8IP3
MARCH2
MARK3
MARK4
MAS1
MATK
MBD3
MBOAT7
MC1R
MCM3AP
MCOLN1
MCRIP1
MCRIP2
MED16
MED22
MED25
MEFV
MEGF6
MEIOB
METRN
METRNL
METTL26
MEX3D
MFSD10
MFSD12
MFSD3
MGAM
MGMT
MGRN1
MIB2
MICALL2
MID1
MIDN
MIER2
MIOX
MISP
MKI67
MKRN1
MLC1
MLLT1
MLPH
MLST8
MMEL1
MMP21
MMP23B
MMP25
MNX1
MOB1B
MOB2
MORC1
MORN1
MOSPD2
MOV10L1
MPC1
MPG
MPND
MRGBP
MRGPRE
MRGPRG
MROH1
MROH2A
MROH5
MROH6
MRPL12
MRPL20
MRPL23
MRPL28
MRPL41
MRPL54
MRPS2
MRPS33
MRPS34
MSANTD1
MSL3
MSLN
MSRB1
MSX1
MTA1
MTERF4
MTG1
MTG2
MTHFD2L
MTHFSD
MUC16
MUC2
MUC5AC
MUC5B
MUC6
MVD
MXD4
MXRA5
MXRA8
MYADM
MYADML2
MYBPC2
MYDGF
MYH14
MYL5
MYLK4
MYMK
MYO1F
MYPOP
MYT1
NAA50
NAA60
NACC2
NADK
NANOS2
NAP1L4
NAPRT
NAPSA
NARF
NAT14
NAT8L
NCAPH2
NCLN
NDOR1
NDUFA10
NDUFA11
NDUFA3
NDUFAF8
NDUFB10
NDUFB2
NDUFB4
NDUFS7
NECTIN2
NECTIN3
NEK2
NELFA
NELFB
NENF
NEPRO
NEU2
NEU4
NFIC
NFKBID
NGEF
NHLRC4
NKAIN4
NKG7
NKPD1
NKX1-1
NKX1-2
NKX3-2
NKX6-2
NLGN4X
NLRC3
NLRP12
NME3
NME4
NMRAL1
NMRK2
NOBOX
NOC2L
NOM1
NOP14
NOS3
NOSIP
NOTCH1
NOTUM
NOVA2
NOXA1
NOXO1
NPB
NPBWR2
NPDC1
NPFFR2
NPHP4
NPHS1
NPLOC4
NPRL3
NPS
NPTX1
NPW
NR1H2
NR1I2
NRARP
NRBP2
NRTN
NSD2
NSG1
NSL1
NSMF
NTHL1
NTN3
NTSR1
NUB1
NUBP2
NUCB1
NUDT16L1
NUP50
NUP62
OAT
ODAM
ODAPH
ODF3
ODF3B
ODF3L2
OFD1
OGFOD3
OGFR
OLFM1
ONECUT3
OPA3
OPLAH
OPRL1
OSBPL2
OSBPL5
OSCAR
OTOP1
OTOS
OVOL3
OXLD1
P2RY8
P4HB
PABPN1L
PACRG
PACS2
PALM
PAM16
PANK4
PANO1
PANX2
PAOX
PAQR4
PARK7
PARM1
PARP10
PARP12
PASK
PAXIP1
PAXX
PCBP3
PCGF3
PCMTD2
PCNT
PCP2
PCP4
PCSK4
PCYT2
PDCD1
PDCD2
PDCD6
PDE10A
PDE6B
PDE6G
PDGFA
PDIA2
PDIA4
PDPK1
PER2
PER3
PERM1
PET100
PEX10
PEX11G
PFKL
PGGHG
PGP
PHACTR3
PHF10
PHF21B
PHLDA2
PHLDB2
PHPT1
PHRF1
PIAS4
PIDD1
PIEZO1
PIGA
PIGG
PIGQ
PIM3
PINLYP
PIP
PIP5K1C
PKD1
PKDREJ
PKMYT1
PKP3
PLA1A
PLAUR
PLCH2
PLCXD1
PLCXD2
PLD4
PLEC
PLEKHA4
PLEKHG4B
PLEKHN1
PLG
PLIN3
PLIN4
PLIN5
PLK5
PLPP2
PLPPR3
PLXNB2
PMPCA
PNKP
PNPLA2
PNPLA4
PNPLA6
PNPLA7
POFUT2
POGLUT1
POLD1
POLN
POLQ
POLR2E
POLR2I
POLR2L
POLR3K
POLRMT
POPDC2
PPARA
PPDPF
PPP1R12C
PPP1R13L
PPP1R14A
PPP1R15A
PPP1R16A
PPP1R26
PPP1R27
PPP1R3D
PPP1R7
PPP2R1A
PPP2R2C
PPP2R2D
PPP2R3B
PPP2R5A
PPP6R1
PPP6R2
PRAM1
PRAP1
PRDM15
PRDM16
PRDM7
PRELID3B
PRKAG2
PRKAR1B
PRKCG
PRKCZ
PRKN
PRKX
PRLH
PRMT1
PRMT2
PRODH2
PROSER3
PRPF31
PRPF6
PRPS2
PRR12
PRR18
PRR22
PRR35
PRR36
PRR5
PRRG2
PRSS37
PRSS57
PSENEN
PSMA7
PSMB1
PSMD13
PSMG1
PSMG3
PSPN
PTBP1
PTDSS2
PTGDS
PTK2
PTK6
PTP4A3
PTPRE
PTPRH
PTPRS
PTTG1IP
PTX4
PUDP
PUF60
PUSL1
PWP2
PWWP2B
PYCR1
PYCR3
QKI
QPCTL
QSOX2
QTRT2
R3HDM4
RAB11FIP3
RAB17
RAB19
RAB26
RAB28
RAB40C
RAB9A
RABL3
RABL6
RAC3
RAMP1
RANBP3
RARRES2
RASSF6
RASSF7
RAX2
RBBP8NL
RBM33
RBM42
RBM44
RCHY1
RCOR1
RCOR3
RD3
RDH13
RECQL4
REEP6
RELB
REPIN1
RER1
RERE
RETN
RETNLB
REXO1
REXO4
RFNG
RFX2
RGS11
RGS12
RGS19
RHBDF1
RHBDL1
RHEB
RHOT2
RHPN1
RIBC2
RNASET2
RNF126
RNF151
RNF166
RNF207
RNF208
RNF212
RNF223
RNF224
RNF32
RNF4
RNH1
RNPEPL1
RNPS1
ROGDI
RPL13
RPL22
RPL28
RPL36
RPL3L
RPL7A
RPL8
RPLP2
RPS15
RPS2
RPS21
RPS6KA2
RPS9
RPTOR
RPUSD1
RRAS
RRP1
RRP1B
RSPH6A
RTEL1
RTN2
RTP5
RUFY3
RXRA
S100B
S100P
S1PR4
SAFB2
SAG
SAMD10
SAMD11
SAPCD2
SARDH
SBF1
SBK2
SBK3
SBNO2
SBSN
SCAF1
SCAMP4
SCARB2
SCGB1C1
SCLY
SCNN1D
SCRIB
SCRT1
SCT
SCX
SDF4
SDHA
SDHAF1
SEC16A
SELENOO
SEMA6B
SEPTIN11
SEPTIN12
SEPTIN2
SFT2D1
SGTA
SH2D3A
SH3BGR
SH3BP2
SH3BP4
SH3GL1
SH3TC1
SHANK1
SHANK3
SHARPIN
SHC2
SHD
SHH
SHISA7
SHOX
SHROOM2
SHROOM3
SIDT1
SIGIRR
SIGLEC10
SIGLECL1
SIK1
SIPA1L3
SIRT3
SIRT6
SIRT7
SIX5
SKI
SLBP
SLC16A3
SLC17A9
SLC19A1
SLC22A1
SLC22A18
SLC22A3
SLC22A31
SLC25A10
SLC25A22
SLC25A23
SLC25A41
SLC25A6
SLC26A1
SLC2A4RG
SLC2A5
SLC2A6
SLC2A7
SLC2A9
SLC30A1
SLC34A3
SLC35A5
SLC35E2B
SLC37A3
SLC38A10
SLC39A3
SLC39A4
SLC45A1
SLC45A4
SLC49A3
SLC4A2
SLC4A4
SLC52A2
SLC7A5
SLC9A3
SLC9A3R2
SLC9C1
SLCO4A1
SLURP1
SLX4
SMARCD3
SMC1B
SMG9
SMIM1
SMIM22
SMIM24
SMIM7
SMOC2
SMPD5
SNAI3
SNAPC2
SNAPC4
SNED1
SNRNP25
SNRPD2
SOHLH1
SORCS2
SOWAHB
SOX18
SOX8
SPACA6
SPATA2L
SPATA33
SPATC1
SPATC1L
SPG7
SPIB
SPICE1
SPIRE2
SPON2
SPP2
SPRN
SPSB1
SPSB3
SRL
SRMS
SRRM2
SS18L1
SSBP1
SSC5D
SSNA1
SSPO
SSTR5
SSU72
STAP1
STAP2
STBD1
STK11
STK25
STK32B
STK32C
STKLD1
STMN3
STPG3
STS
STUB1
STX18
STXBP2
STXBP5L
SUMO3
SUN1
SURF1
SURF2
SURF4
SURF6
SYCE1
SYCE3
SYCP2
SYMPK
SYNE4
SYNGR3
SYT3
SYT8
TACC3
TADA2B
TAF4
TAGLN3
TALDO1
TAS1R3
TAS2R38
TAS2R4
TAS2R60
TATDN3
TBC1D14
TBC1D17
TBC1D22A
TBC1D24
TBCB
TBCD
TBL1X
TBL3
TBP
TBXA2R
TBXAS1
TBXT
TCEA2
TCEANC
TCERG1L
TCF25
TCF3
TCFL5
TCTE3
TEDC1
TEDC2
TELO2
TEPSIN
TEX101
TEX36
TEX45
TFAP4
TFF1
TFF2
TFF3
TFPT
TGFBR3L
TH
THAP4
THAP8
THBS2
THEG
THEM6
THOC6
THOP1
TICAM1
TIGD5
TIGD7
TIGIT
TIMMDC1
TJP3
TLE2
TLR7
TLR8
TMC4
TMEM121
TMEM128
TMEM129
TMEM139
TMEM141
TMEM150B
TMEM175
TMEM176A
TMEM176B
TMEM178B
TMEM184A
TMEM190
TMEM203
TMEM204
TMEM210
TMEM238
TMEM240
TMEM249
TMEM250
TMEM259
TMEM38A
TMEM39A
TMEM52
TMEM80
TMEM86B
TMEM88B
TMEM8A
TMIGD2
TMPRSS11A
TMPRSS11B
TMPRSS11D
TMPRSS11E
TMPRSS11F
TMPRSS2
TMPRSS7
TMSB4X
TMUB1
TNFAIP2
TNFAIP8L1
TNFRSF12A
TNFRSF14
TNFRSF18
TNFRSF4
TNFRSF6B
TNFRSF9
TNFSF14
TNFSF9
TNIP2
TNNI2
TNNI3
TNNT1
TNNT3
TOLLIP
TOMM40
TONSL
TOP1MT
TOR4A
TP73
TPD52L2
TPGS1
TPK1
TPRG1L
TPRN
TRABD
TRAF2
TRAF3
TRAF3IP1
TRAF5
TRAF7
TRAP1
TRAPPC10
TRAPPC2
TRAPPC2L
TRAPPC5
TRAPPC6A
TRAPPC9
TRIM26
TRIP10
TRMT44
TRMT61A
TRMU
TRPM2
TRPM5
TRPM8
TRPV5
TRPV6
TSC2
TSEN34
TSKS
TSNARE1
TSPAN10
TSPAN32
TSPAN4
TSPEAR
TSR3
TSSC4
TSTA3
TTC34
TTC38
TTLL10
TTLL2
TTLL8
TTYH1
TUBB3
TUBB4A
TUBB4B
TUBGCP2
TUBGCP6
TULP2
TWIST2
TYMP
TYROBP
U2AF1L4
UAP1L1
UBA6
UBAC1
UBALD1
UBE2F
UBE2G2
UBE2I
UBE2J2
UBE2M
UBE2S
UBE3C
UBN1
UBN2
UBXN6
UCKL1
UGT1A1
UHRF1
UNC93A
UNCX
UNKL
UPK1A
UPK1B
UPK3A
UROS
USF3
USP10
USP40
UTP3
UTS2
UTS2R
UVSSA
VAMP3
VASN
VASP
VAV1
VAV2
VEGFD
VENTX
VMAC
VPS28
VPS9D1
VRK3
VSIG10L
VWA1
WDR1
WDR18
WDR24
WDR27
WDR45B
WDR5
WDR62
WDR86
WDR87
WDR90
WDR97
WEE2
WFIKKN1
WFS1
WNT7B
WRAP73
WWC3
XAB2
XG
XRCC1
XRCC2
YBEY
YTHDC1
YTHDF1
YY1
ZBED1
ZBED4
ZBTB20
ZBTB21
ZBTB32
ZBTB42
ZBTB46
ZBTB48
ZBTB49
ZBTB7A
ZC3H18
ZC3H3
ZCCHC14
ZDHHC23
ZDHHC7
ZFAND2A
ZFPM1
ZFR2
ZFYVE28
ZG16B
ZGPAT
ZMYND19
ZNF200
ZNF205
ZNF212
ZNF213
ZNF263
ZNF276
ZNF282
ZNF358
ZNF398
ZNF414
ZNF428
ZNF467
ZNF469
ZNF500
ZNF511
ZNF512B
ZNF518B
ZNF598
ZNF623
ZNF628
ZNF746
ZNF750
ZNF75A
ZNF775
ZNF777
ZNF783
ZNF786
ZNF831
ZNF862
ZNRF4
ZRANB1
ZSCAN10
ZSCAN32
ZYX

## Sheet: Metatheria
genes > treshold in Metatheria
A4GALT
ABCC5
ABCF3
ABHD18
ACAA1
ACOT11
ACOT7
ACP7
ACTG2
ACTN3
ACTN4
ACTR8
ACVRL1
ADAD1
ADAM28
ADAM7
ADAMDEC1
ADAMTS3
ADCK2
ADCY5
ADGRG1
ADGRG3
ADGRG5
ADIPOQ
ADM2
ADORA2B
ADPRH
ADRA1A
ADRA1D
ADSL
AFM
AFP
AGBL2
AGMAT
AGMO
AGR3
AGXT
AHNAK
AHSG
AIP
AIPL1
AJAP1
AK4
AKAP10
AKR1D1
AKT1S1
AKT2
ALB
ALDH16A1
ALDH3A1
ALDH3A2
ALG6
ALKBH4
ALKBH6
ALMS1
AMBN
AMN1
AMPH
AMTN
ANGPTL3
ANKMY1
ANKMY2
ANKRD13D
ANKRD17
ANKRD33
ANKRD50
ANLN
ANO7
ANXA5
AOAH
AP2A1
AP2M1
AP5B1
AP5S1
APLNR
APLP1
AREG
ARFGAP3
ARHGAP31
ARHGAP33
ARHGEF10L
ARHGEF19
ARHGEF26
ARL14
ARL2
ARL4A
ARPP21
ARSA
ART3
ASAH1
ASCC2
ASRGL1
ATF1
ATF5
ATG16L1
ATG4B
ATG4C
ATL3
ATOH1
ATP13A2
ATP13A4
ATP13A5
ATP4A
ATP6V0A4
ATP6V1A
ATP6V1G2
ATXN10
AVL9
AVPR1A
B3GALNT1
B3GAT3
B4GALT4
B4GAT1
BANF1
BAX
BBS1
BBS12
BBS7
BBS9
BCDIN3D
BCHE
BEST1
BHMG1
BICD1
BICD2
BLVRB
BMPR1B
BNIP3L
BOK
BOLA3
BRD1
BRMS1
BSCL2
BSND
BTBD18
C1QBP
C1QL4
C8A
CAB39
CABP4
CABP7
CACHD1
CACNA1D
CACNA1F
CADM4
CALB2
CAMTA1
CAPG
CAPN1
CAPN12
CAPNS1
CAPRIN2
CARNS1
CARS
CASP9
CASR
CASTOR1
CATSPERG
CBX3
CCDC113
CCDC116
CCDC117
CCDC120
CCDC155
CCDC157
CCDC191
CCDC50
CCDC58
CCDC61
CCDC85B
CCDC86
CCDC87
CCDC91
CCER2
CCHCR1
CCNA2
CCND1
CCNG2
CCNL1
CCS
CD163
CD22
CD248
CD3EAP
CD5
CD6
CD80
CD86
CD8A
CD8B
CDC42EP2
CDC45
CDCA2
CDCA5
CDCA7L
CDK13
CDK20
CDKL2
CDPF1
CDSN
CELF1
CELSR1
CENPB
CENPV
CERK
CFAP20
CFAP44
CHADL
CHD5
CHDH
CHEK2
CHKB
CHMP3
CHRM1
CHRM2
CKAP2L
CLASP2
CLDN1
CLDN16
CLDN23
CLDN5
CLEC4E
CLEC4F
CLIP3
CLP1
CLRN3
CLSTN1
CLTCL1
CLUH
CMTR2
CNGB1
CNOT1
CNOT3
CNOT4
CNOT7
CNTD2
CNTF
CNTN1
COG4
COL26A1
COL6A2
COPS4
COPS7B
COPS9
COQ2
COQ8B
CORO1B
CPM
CPSF6
CPSF7
CPT1A
CPT1B
CPT1C
CREB3L2
CRELD2
CRHR2
CROCC
CROCC2
CRYGS
CSN2
CSNK2A2
CST6
CTNNA2
CTNNBIP1
CTNND1
CTRC
CTSF
CTSW
CTU1
CUX1
CXCL10
CXCL11
CXCL13
CXCL9
D2HGDH
DAB1
DBNL
DCK
DCLK3
DCP1A
DCTN6
DDB1
DDR1
DDX1
DENND5B
DENND6B
DEPDC5
DERL2
DFFB
DGCR2
DGKB
DGKD
DGKI
DGUOK
DHCR24
DHCR7
DHDH
DHRS3
DHX33
DHX36
DIP2A
DIP2B
DIRAS3
DIS3L2
DLC1
DLEC1
DLL3
DMKN
DMPK
DNAH11
DNAH6
DNAJB11
DNAJC16
DNAJC22
DNAJC6
DNM1L
DOCK5
DOCK7
DPF1
DPF2
DPH1
DPP3
DPYSL2
DPYSL4
DRC7
DRD3
DRG1
DTX2
DTX3L
DTX4
DTYMK
DUSP11
DUSP28
DUSP4
DYRK1B
EAF2
EBF2
EBF3
EBP
ECE2
ECEL1
ECH1
EEF1G
EEPD1
EFCAB6
EFCAB7
EFEMP2
EFHD1
EGR4
EHBP1L1
EHD1
EHHADH
EIF1AD
EIF2AK3
EIF3K
EIF4ENIF1
ELMO1
ELMOD3
EMID1
EML2
EML3
ENAM
ENTPD4
EP300
EPDR1
EPGN
EPHA2
EPHB3
EPM2AIP1
EPS15
ERCC1
ERCC2
ERCC6L
EREG
ERFE
ERGIC2
ERI1
ESPN
ESPNL
ESS2
ETFB
ETFBKMT
ETV2
ETV5
EVA1A
EWSR1
EXO5
EXOC6B
EXOG
EXOSC9
FABP1
FABP2
FADS2
FADS3
FAIM2
FAM111A
FAM118A
FAM126A
FAM131C
FAM13A
FAM151A
FAM162A
FAM180A
FAM180B
FAM187B
FAM207A
FAM47E
FAM49A
FAM89B
FAM98C
FAR2
FARP2
FAT4
FAU
FBL
FBLIM1
FBLN1
FBXO27
FBXO40
FBXO41
FBXO42
FBXO46
FCGBP
FCGRT
FDCSP
FERD3L
FETUB
FFAR1
FFAR2
FFAR3
FGD4
FGF12
FGF19
FGF2
FGF20
FGF3
FGF4
FGGY
FGL1
FHAD1
FIBP
FKBP9
FLOT1
FLT3LG
FNBP4
FOSB
FOSL1
FOXA3
FOXI2
FOXI3
FOXP3
FRG1
FRMD8
FSTL1
FTCD
FTH1
FTL
FUT10
FUZ
FXYD3
FXYD5
G3BP2
GADD45A
GAL
GAL3ST2
GAL3ST3
GANAB
GAP43
GAPDHS
GARS
GC
GCFC2
GFM1
GGCX
GGN
GIGYF2
GINS3
GIPR
GLRX3
GLYAT
GMFG
GMNC
GMPS
GNAZ
GNG12
GNG3
GNRH1
GOLGA4
GOLGB1
GORASP1
GOT2
GPC1
GPR149
GPR152
GPR153
GPR156
GPR173
GPR4
GPR55
GPRIN3
GRAMD1A
GRAMD1C
GRAMD4
GRASP
GRID2
GRIPAP1
GRM6
GRSF1
GSK3B
GSR
GTF2E1
GTF2E2
GTF2H4
GTSE1
GYS1
HACD2
HAMP
HAS1
HAUS5
HCLS1
HCST
HDAC10
HDAC6
HDLBP
HEPACAM2
HERC3
HERC6
HES2
HES5
HES6
HGD
HIC1
HIP1
HIPK4
HJURP
HNRNPA2B1
HNRNPL
HNRNPUL1
HNRNPUL2
HOOK1
HORMAD2
HOXA1
HOXA2
HPGDS
HPN
HRG
HS1BP3
HSCB
HSPA4L
HSPB1
HSPB6
HSPB7
HSPBAP1
HTR2B
HYDIN
ICMT
IER3
IFNL3
IFT22
IFT80
IGF2BP2
IGFLR1
IGHMBP2
IGLON5
IGSF11
IGSF21
IL12A
IL12RB2
IL17RB
IL17REL
IL1A
IL1B
IL1F10
IL1RAP
IL1RN
IL2
IL22
IL23R
IL26
IL34
IL36RN
IL4I1
IL6
ILDR1
ILKAP
IMMT
INCENP
ING5
INPP5D
INPP5J
INSL5
INTS5
INTU
IPO8
IQCB1
IQCJ
IQSEC2
IRF2BP1
IRF3
ITGA9
ITGB2
ITGB3BP
ITGB8
ITM2C
ITPKC
JAK1
JAKMIP3
JCHAIN
JUN
KANK4
KAT5
KATNB1
KAZN
KBTBD2
KBTBD4
KCMF1
KCNA7
KCNAB1
KCNAB2
KCND1
KCNH3
KCNJ13
KCNK6
KCNS3
KCTD10
KCTD9
KDM2A
KDM3A
KDM5C
KIAA0895
KIAA0930
KIAA1109
KIF1A
KIFC3
KIRREL2
KLC2
KLHDC7A
KLHDC7B
KLHL24
KLHL30
KLHL42
KLHL6
KLK11
KLK13
KLK14
KLK7
KLK8
KLK9
KMT2B
KNG1
KPNA1
KPNA4
KRCC1
KRTDAP
L3MBTL2
LARP1B
LARP4
LDAH
LEKR1
LENG1
LENG8
LENG9
LEPR
LEPROT
LEPROTL1
LEXM
LGALS12
LGALS4
LGALS7
LGI4
LIF
LIM2
LIMA1
LIMK2
LIN37
LIN54
LIPH
LMF2
LOXL2
LPIN1
LPP
LPXN
LRFN1
LRFN3
LRFN4
LRIG3
LRRC10B
LRRC38
LRRC47
LRRC55
LRRC58
LRRC72
LRRFIP1
LRRFIP2
LRRN4CL
LRRTM1
LRRTM4
LRWD1
LSAMP
LSM5
LSR
LSS
LTA
LTBP3
LTBP4
LXN
LY6G6C
LY6G6D
LY6G6F
LYPD5
LZIC
MAATS1
MACC1
MAD2L1
MAG
MANSC4
MAP3K10
MAP3K11
MAP3K13
MAP4K1
MAP6D1
MAPK11
MAPK12
MAPK8IP2
MARK2
MASP1
MAT2A
MATN3
MAVS
MB21D2
MBNL1
MBOAT4
MBOAT7
MCAT
MCCD1
MCHR1
MCM3AP
MCRS1
MDH2
MDM1
MDM2
MED19
MED25
MED29
MEOX2
METTL14
METTL16
MFHAS1
MFSD1
MFSD8
MICU3
MIOX
MIS12
MKI67
MLC1
MLF1
MLH1
MLPH
MME
MMEL1
MMP15
MN1
MNT
MOB1A
MOB1B
MON2
MORN1
MPEG1
MPLKIP
MPP6
MPPED1
MRGPRE
MRGPRF
MRGPRG
MROH2A
MROH7
MRPL11
MRPL16
MRPL19
MRPL21
MRPL35
MRPL40
MRPL49
MRPS12
MRPS24
MRPS35
MS4A1
MS4A10
MS4A13
MS4A15
MS4A5
MSGN1
MSR1
MTA2
MTCH2
MTERF4
MTFP1
MTHFD2
MTHFD2L
MTMR3
MTMR7
MTPN
MTUS1
MUC21
MUS81
MYL10
MYO1H
MYOZ2
MYPOP
MYSM1
NAA40
NAA50
NAAA
NAALADL1
NADSYN1
NAGA
NANOS2
NAP1L4
NBAS
NCAPH2
NCCRP1
NCKAP5L
NCOR1
NDNF
NDRG4
NDUFA10
NDUFA3
NDUFA4
NDUFA6
NDUFB4
NDUFS3
NECAP2
NEFH
NEFL
NEFM
NEU2
NEU4
NEUROD6
NF2
NFAM1
NFE2L3
NFIA
NFKBIB
NFKBID
NFKBIL1
NGEF
NIPSNAP1
NKX2-6
NKX3-1
NLRP12
NMD3
NME8
NOL9
NOSIP
NOVA2
NPAS4
NPFFR2
NPHP4
NPHS1
NPS
NPVF
NR1I2
NRG1
NT5C3A
NT5DC4
NUCB1
NUDT6
NUF2
NUMBL
NUP107
NUP160
NUP205
NUP50
NUP54
NUP88
NXF1
ODAM
ODAPH
ODF3B
OMA1
OPA1
OPA3
ORAI2
OSBP
OSBPL3
OSBPL5
OSBPL9
OSM
OSR1
OSTN
OTOL1
OTOS
OTUD5
OVCA2
OVOL1
OVOL3
P2RX3
P2RY1
P3H2
PACS1
PADI2
PADI3
PADI4
PAF1
PAFAH1B1
PAK4
PANK2
PANK4
PANX2
PARL
PARM1
PARP14
PARP9
PARS2
PARVB
PARVG
PASK
PATJ
PATL1
PATZ1
PAX8
PC
PCM1
PCNT
PCNX3
PCSK9
PDCD1
PDCD10
PDCD6IP
PDE1C
PDE4B
PDE5A
PDE6D
PDGFRL
PDIA5
PDLIM5
PELI3
PER2
PER3
PES1
PEX10
PFKL
PGAM2
PGLYRP1
PGM1
PGRMC2
PHF13
PHF14
PIGL
PIGY
PIGZ
PIH1D1
PIK3CD
PIM2
PIM3
PIMREG
PISD
PITPNB
PITPNM3
PKDREJ
PKP2
PLA1A
PLA2G3
PLA2G4C
PLAC8
PLAUR
PLCH1
PLCH2
PLD3
PLEKHG2
PLEKHG5
PLEKHM2
PLK4
PLP2
PLPP3
PLXNB2
PNKP
PNPLA3
POGLUT1
POLA2
POLD4
POLDIP3
POLM
POLQ
POLR1A
POLR2G
POLR2I
POLR2J
POPDC2
PORCN
POU5F1
POU6F2
PPARA
PPEF2
PPFIA3
PPFIBP1
PPM1H
PPM1K
PPM1L
PPP1CA
PPP1R13L
PPP1R14A
PPP1R17
PPP1R32
PPP1R3B
PPP1R3F
PPP1R7
PPP2CB
PPP2R1A
PPP2R2A
PPP2R2D
PPP6R2
PQBP1
PRAG1
PRDM2
PRDM5
PRKAA2
PRKRIP1
PRMT1
PRODH2
PRPF19
PRPF31
PRPH
PRR12
PRR14L
PRRG2
PRSS12
PRSS54
PRX
PSD4
PSENEN
PSMC4
PSMD1
PSMD8
PSORS1C2
PTCD3
PTGDR2
PTHLH
PTN
PTPMT1
PTPRCAP
PTPRE
PTPRJ
PTTG1IP
PTX3
PUM2
PURG
PYURF
QPCTL
QRFPR
QTRT2
R3HCC1
RAB17
RAB1B
RABEP1
RABL3
RACGAP1
RAD51AP2
RAD9A
RALA
RAMP1
RANGAP1
RAP1B
RAP1GAP2
RAP2B
RAPGEF5
RARRES1
RASGRP4
RASSF6
RAVER2
RBM14
RBM42
RBM44
RBPMS
RBX1
RCC2
RCE1
RCHY1
RCN3
REEP1
RELA
REP15
RER1
RETSAT
RHBDD2
RHBDD3
RHOD
RIBC2
RINL
RMND5A
RNASEH2C
RNF103
RNF181
RNF185
RNF207
RNF24
ROM1
ROR1
RP9
RPA1
RPAIN
RPE65
RPIA
RPL13A
RPL22
RPS11
RPS16
RPS6KB2
RPS9
RRAS
RRP7A
RSPH14
RSRC1
RTN2
RTN3
RTN4RL1
RTN4RL2
RUFY3
RUVBL2
RYR1
SAC3D1
SAMD4B
SAMM50
SARAF
SARS2
SART1
SBF1
SBSN
SCARB2
SCHIP1
SCIMP
SCIN
SCLY
SCN10A
SCN11A
SCN1B
SCN5A
SCUBE1
SCYL1
SDAD1
SDHAF1
SDHAF2
SDHB
SEC14L2
SEC22A
SEC24D
SELENOH
SELENOO
SEMA5B
SENP2
SENP5
SEPTIN2
SEPTIN5
SEPTIN7
SERBP1
SERHL2
SERPINF1
SERPING1
SERPINI2
SERTAD1
SERTAD3
SETD6
SF3A1
SF3B2
SF3B3
SFI1
SFRP4
SFTA2
SFTPB
SFXN5
SGCZ
SGIP1
SGSM2
SGSM3
SH2B2
SH2D6
SH3GLB1
SHANK3
SHISAL1
SHKBP1
SHOX2
SI
SIDT1
SINHCAF
SIPA1
SIPA1L3
SIRT2
SIX5
SKAP2
SLC11A2
SLC13A4
SLC13A5
SLC15A2
SLC16A7
SLC20A1
SLC25A1
SLC25A17
SLC25A31
SLC25A34
SLC25A37
SLC25A45
SLC27A5
SLC29A2
SLC33A1
SLC35A2
SLC35D1
SLC35E3
SLC35E4
SLC38A5
SLC38A7
SLC3A2
SLC43A1
SLC43A3
SLC47A1
SLC47A2
SLC4A4
SLC4A5
SLC7A2
SLC7A4
SLITRK3
SMARCAD1
SMC1B
SMC4
SMC6
SMDT1
SMG6
SMG9
SMIM18
SMOX
SMPD4
SMTNL1
SMYD1
SMYD4
SNED1
SNORC
SNRNP70
SNRPA
SNRPD2
SNX10
SNX15
SNX32
SOSTDC1
SPATA21
SPATA5
SPATC1L
SPATS2
SPECC1
SPEF1
SPEN
SPICE1
SPINDOC
SPINT2
SPP2
SPRY1
SPTBN2
SPTBN4
SPTSSB
SRR
SRRM3
SSC4D
SSH3
SSR3
SSRP1
SST
ST13
ST3GAL2
ST3GAL5
ST6GAL1
STAC
STAMBP
STARD3NL
STC1
STK32C
STMP1
STPG2
STX3
STX5
STXBP5L
STYXL1
SUCLG1
SUGCT
SULT4A1
SUMO3
SUPT5H
SUV39H1
SVOPL
SYCE3
SYCN
SYMPK
SYNE4
SYNPO2
SYP
SYT12
SYT7
SYVN1
SZRD1
TACSTD2
TAF6L
TAS1R1
TAZ
TBC1D10A
TBC1D10C
TBC1D17
TBC1D22A
TBCB
TBCCD1
TCERG1L
TCF19
TCF20
TCF7L1
TCN1
TCN2
TCTEX1D1
TDRD15
TEPP
TESMIN
TET3
TEX15
TFE3
TFPT
TGFB1
TGOLN2
THAP4
THNSL2
THOC5
THSD7A
TIGD2
TIGIT
TIMM10
TIMM17B
TIMM50
TIMMDC1
TIPARP
TKFC
TKT
TM2D1
TM7SF2
TMBIM6
TMC4
TMEM109
TMEM134
TMEM138
TMEM147
TMEM150A
TMEM151A
TMEM179B
TMEM196
TMEM201
TMEM207
TMEM213
TMEM216
TMEM223
TMEM262
TMEM39A
TMEM41A
TMEM51
TMEM61
TMEM82
TMPRSS12
TMSB10
TMTC1
TMX2
TNFRSF1B
TNFRSF25
TNKS
TNKS1BP1
TOMM7
TP63
TPCN2
TPRG1
TPRKB
TRA2B
TRABD
TRABD2A
TRIB2
TRIM24
TRMT9B
TRMU
TROAP
TRPC3
TRPM8
TRPV2
TSEN34
TSKS
TSPO
TSR1
TSSK2
TTC19
TTC21A
TTC22
TTC28
TTC32
TTC34
TTC38
TTC39A
TTC4
TTC9B
TTC9C
TTLL1
TTLL12
TTLL8
TTYH1
TUBB
TUBGCP6
TULP2
TUSC3
TUT1
TWISTNB
TYMP
TYROBP
U2AF1L4
UBE2D4
UBE2F
UBE2L6
UBE2U
UBP1
UBXN8
UFD1
ULK2
UNC5C
UPK1A
UPK1B
UPK3A
UPK3B
URGCP
USB1
USF2
USF3
USO1
USP1
USP15
USP24
USP39
USP40
USP53
UTP3
UTS2
VAC14
VAMP3
VAMP5
VAMP8
VARS2
VASP
VEPH1
VPS13D
VPS37A
VPS37C
VPS41
VPS51
VPS8
VRK3
VSIG10L
VSNL1
VWCE
VWDE
WAS
WBP2NL
WDCP
WDR13
WDR35
WDR48
WDR62
WDR74
WDR78
WDR87
WLS
WNT7B
WRN
WSCD1
XBP1
XPNPEP3
YARS2
YBEY
YEATS2
YIF1A
YIF1B
YPEL1
YPEL4
YWHAG
YWHAH
ZBBX
ZBED4
ZBTB17
ZBTB20
ZBTB3
ZBTB32
ZBTB48
ZDHHC2
ZDHHC23
ZDHHC24
ZDHHC5
ZFP36
ZFP91
ZFPL1
ZMAT5
ZNF319
ZNF428
ZNF511
ZNHIT2
ZNRF3
ZP1
ZP3
ZSWIM7
ZWINT

## Sheet: Eutheria and Metatheria
genes > treshold in Eutheria and Metatheria
ACOT7
ADAMTS3
ADCK2
ADM2
ADPRH
AFM
AFP
AGXT
AJAP1
AKT1S1
ALB
ALKBH6
AMBN
AMTN
ANKMY1
ANKRD17
ANO7
AP2A1
APLP1
AREG
ARHGAP31
ARHGAP33
ARSA
ATF5
ATG16L1
ATG4B
ATP6V1A
ATXN10
B4GALT4
BHMG1
BOK
BRD1
CADM4
CAMTA1
CAPNS1
CARS
CCDC191
CCDC61
CCNG2
CD3EAP
CD80
CDKL2
CDPF1
CELSR1
CERK
CFAP44
CHD5
CHKB
CLIP3
CLRN3
CNOT3
COL6A2
COPS9
CPT1B
CPT1C
CRELD2
CROCC2
CSN2
CTU1
CXCL11
CXCL13
D2HGDH
DCK
DENND6B
DFFB
DGKD
DHDH
DIP2A
DMKN
DMPK
DPF1
DPYSL4
DRD3
DTYMK
DUSP28
EBF3
EML2
ENAM
EPGN
ERCC1
ERCC2
EREG
ERFE
ESPNL
ETFB
ETV2
FAM118A
FAM207A
FAM47E
FARP2
FBLN1
FBXO40
FBXO46
FDCSP
FFAR1
FFAR2
FOSB
FOXA3
FOXI2
FSTL1
FTCD
FTL
FUZ
G3BP2
GAL3ST2
GAP43
GC
GIPR
GLRX3
GPC1
GPR153
GPR156
GPR4
GRAMD1C
GRAMD4
GRSF1
GSK3B
GTF2E1
GTSE1
HAS1
HAUS5
HCST
HDAC10
HDLBP
HES2
HES5
HES6
HGD
HJURP
HSPB6
ICMT
IGFLR1
IGLON5
IGSF11
IL17REL
IL4I1
ILKAP
ING5
INPP5D
IRF2BP1
IRF3
ITGB2
JAKMIP3
JCHAIN
KCNAB2
KIAA0930
KIF1A
KIRREL2
KLHDC7B
KLHL30
KLK11
KLK13
KLK14
KLK7
KLK8
KLK9
KMT2B
KRTDAP
LENG1
LENG8
LENG9
LIM2
LIN37
LMF2
LRFN3
LRRC47
LRRC58
LRRFIP1
LSAMP
LSS
LYPD5
MAATS1
MAG
MAPK11
MAPK12
MAPK8IP2
MBOAT7
MCM3AP
MED25
MIOX
MKI67
MLC1
MLPH
MMEL1
MOB1B
MORN1
MRGPRE
MRGPRG
MROH2A
MTERF4
MTHFD2L
MYPOP
NAA50
NANOS2
NAP1L4
NCAPH2
NDUFA10
NDUFA3
NDUFB4
NEU2
NEU4
NFKBID
NGEF
NLRP12
NOSIP
NOVA2
NPFFR2
NPHP4
NPHS1
NPS
NR1I2
NUCB1
NUP50
ODAM
ODAPH
ODF3B
OPA3
OSBPL5
OTOS
OVOL3
PANK4
PANX2
PARM1
PASK
PCNT
PDCD1
PER2
PER3
PEX10
PFKL
PIM3
PKDREJ
PLA1A
PLAUR
PLCH2
PLXNB2
PNKP
POGLUT1
POLQ
POLR2I
POPDC2
PPARA
PPP1R13L
PPP1R14A
PPP1R7
PPP2R1A
PPP2R2D
PPP6R2
PRMT1
PRODH2
PRPF31
PRR12
PRRG2
PSENEN
PTPRE
PTTG1IP
QPCTL
QTRT2
RAB17
RABL3
RAMP1
RASSF6
RBM42
RBM44
RCHY1
RER1
RIBC2
RNF207
RPL22
RPS9
RRAS
RTN2
RUFY3
SBF1
SBSN
SCARB2
SCLY
SDHAF1
SELENOO
SEPTIN2
SHANK3
SIDT1
SIPA1L3
SIX5
SLC4A4
SMC1B
SMG9
SNED1
SNRPD2
SPATC1L
SPICE1
SPP2
STK32C
STXBP5L
SUMO3
SYCE3
SYMPK
SYNE4
TBC1D17
TBC1D22A
TBCB
TCERG1L
TFPT
THAP4
TIGIT
TIMMDC1
TMC4
TMEM39A
TRABD
TRMU
TRPM8
TSEN34
TSKS
TTC34
TTC38
TTLL8
TTYH1
TUBGCP6
TULP2
TYMP
TYROBP
U2AF1L4
UBE2F
UPK1A
UPK1B
UPK3A
USF3
USP40
UTP3
UTS2
VAMP3
VASP
VRK3
VSIG10L
WDR62
WDR87
WNT7B
YBEY
ZBED4
ZBTB20
ZBTB32
ZBTB48
ZDHHC23
ZNF428
ZNF511
