# Supplementary material for: Regional effect on the molecular clock rate of protein evolution in Eutherian and Metatherian genomes
Source: BMC Ecol Evol. 2021 Aug 4;21:153. doi: 10.1186/s12862-021-01882-x (PMC8336415; doi:10.1186/s12862-021-01882-x)
Supplement: Supplementary file 6 — Additional file 6: Table S3. Transcript ID’s of all 16 used species. This file contains the list of the 15,727 used genes with NM/XM-numbers for all species used in our analysis. [file 12862_2021_1882_MOESM6_ESM.xlsx]

## Sheet: Sheet1
	Monodelphis domestica	Phascolarctos cinereus	Sarcophilus harrisii	Vombatus ursinus	Orycteropus afer afer	Chrysochloris asiatica	Loxodonta africana	Trichechus manatus latirostris	Callithrix jacchus	Oryctolagus cuniculus	Rattus norvegicus	Cricetulus griseus	Felis catus domestica	Orcinus orca	Equus asinus	Sus scrofa
A1CF	XM_016428099	XM_020974970	XM_023506088	XM_027840668	XM_007944025	XM_006831111	XM_003409024	XM_004369896	XM_009009920	XM_008270123	XM_006231272	XM_027440138	XM_023240319	XM_004285348	XM_014866739	XM_021072458
A2M		XM_020994244	XM_012550705	XM_027838546	XM_007937217	XM_006875486	XM_023548725	XM_023741481	XM_009003571		NM_012488		XM_006933497			XM_013988396
A4GALT	XM_007502796	XM_020982785	XM_003772542	XM_027854233	XM_007941730	XM_006866909	XM_003419724	XM_004379987	XM_017963945	XM_008275135	XM_017595079	XM_027440492	XM_019835673	XM_012536658	XM_014864396	XM_021091425
A4GNT	XM_003341195	XM_020985846	XM_003763726	XM_027845313	XM_007947493	XM_006846647	XM_023538844	XM_004381434	XM_002759581	XM_002716564	XM_008766588	XM_007643135	XM_023260534	XM_004278951	XM_014852069	XM_003358568
AAAS		XM_020966120	XM_023505451	XM_027858397	XM_007949609	XM_006869966	XM_003405472	XM_004373976	XM_009003864	XM_002711015	NM_001106795	XM_003507203	XM_003988761	XM_004274259	XM_014847604	XM_003355403
AACS	XM_001366660	XM_021004340	XM_012542342	XM_027853564	XM_007938235	XM_006874522	XM_023539201	XM_023739272	XM_009004886	XM_008251162	NM_023104	XM_003509001	XM_023241280	XM_004276644	XM_014862404	XM_021072487
AADAT	XM_007496120	XM_020997864	XM_003773074	XM_027837484	XM_007954899	XM_006864547	XM_003415810	XM_004388875	XM_008992457	XM_008249791	XM_006253067	XM_016972508	XM_003984863		XM_014860148	XM_021073251
AAGAB	XM_007479613	XM_020982726	XM_012543526	XM_027851970	XM_007957425	XM_006831507	XM_023558366	XM_023729747	XM_002753268	XM_008268855	XM_006243223	XM_027435274	XM_019832190	XM_004276226	XM_014856220	XM_005659865
AAK1	XM_007476268	XM_020985375	XM_023494683	XM_027865311	XM_007940091	XM_006862930	XM_023552724	XM_023733059	XM_002757664	XM_017340696	XM_017592821	XM_027440451	XM_019827341	XM_004277026	XM_014836716	XM_021087408
AAMDC	XM_001363180	XM_020989504	XM_023499739	XM_027848043	XM_007940899	XM_006864992	XM_003418513	XM_023736594	XM_009007373	XM_002708673	NM_001108493	XM_027407686	XM_003992689	XM_004279833	XM_014859670	XM_005667169
AAMP	XM_007501750	XM_021002864	XM_023500617	XM_027873889	XM_007959648	XM_006867803	XM_010602030	XM_012555568	XM_008999473	XM_008259128	NM_001106920	XM_027397200	XM_006935549	XM_012532217	XM_014852520	XM_021076200
AANAT	XM_001377127	XM_021002575	XM_012548484	XM_027873255	XM_007959622	XM_006869550	XM_010596929		XM_008997780	XM_008250906	XM_006247792	XM_003506824	XM_011289442	XM_012535015	XM_014839904
AAR2	XM_007474280	XM_020998800	XM_023507125	XM_027867254	XM_007934625	XM_006875719	XM_003411530	XM_023724943	XM_002747224	XM_002710823	NM_001106535	XM_003497082	XM_006929793	XM_012534135	XM_014850804	XM_005672909
AARD	XM_007488244	XM_020965437	XM_012541777	XM_027854005	XM_007946870		XM_003408275	XM_004373024	XM_002759311	XM_002710600	NM_145093			XM_004265413		XM_003125512
AARS	XM_001362470	XM_020963660	XM_023495201	XM_027843242	XM_007940352	XM_006860174	XM_010596817	XM_023741897	XM_002761142	XM_008257608	XM_006255580	XM_027406020	XM_019820033	XM_004273260	XM_014829133	XM_021093791
AARS2	XM_016431091	XM_020993883	XM_003769087	XM_027838383	XM_007936183	XM_006860522	XM_003403890	XM_004379515	XM_008994518	XM_008262988	XM_006244513	XM_027387486	XM_003986202	XM_004267524	XM_014837478	XM_001929593
AARSD1	XM_007482148	XM_020972665	XM_012548249	XM_027870340		XM_006832695		XM_004390268			NM_001034109	XM_027428069				XM_021066968
AASDH	XM_007496421	XM_020975324	XM_023505999	XM_027836286	XM_007946214	XM_006868049	XM_003415890	XM_023737318	XM_008993310	XM_017347539	XM_008770111	XM_003513531	XM_006931107	XM_004268255	XM_014857811	XM_021101363
AASDHPPT	XM_001381505	XM_020996093	XM_003764265	XM_027849574	XM_007945990	XM_006833792	XM_003415611	XM_004382467	XM_002754397	XM_002708513	XM_017595521	XM_027415211	XM_023239062	XM_004284010	XM_014851341	XM_003129822
AASS	XM_001370216	XM_020966361	XM_012550994	XM_027855177	XM_007952807	XM_006859323	XM_003407023	XM_004386541	XM_002752070	XM_002712100	NM_001100963	XM_027389976	XM_003982984	XM_004265508	XM_014839145	XM_021078482
AATF	XM_007481893	XM_020991782	XM_023502183	XM_027870526	XM_007947889	XM_006833627	XM_023553500	XM_023732670	XM_002748315	XM_017349101	NM_053720	XM_027426414	XM_023244757	XM_004271720	XM_014862268	XM_003131707
AATK	XM_007482882	XM_021000799		XM_027850251	XM_007959818	XM_006869640	XM_023556808	XM_004374095	XM_008997883		XM_006247926	XM_027425452	XM_019818379	XM_004275725	XM_014862838	XM_021066479
ABAT	XM_007498674	XM_020972932	XM_003761721	XM_027839474	XM_007939613	XM_006867250	XM_023557281	XM_004373428	XM_009009140	XM_002711782	XM_006245760	XM_027423926	XM_006942340	XM_004270199	XM_014849954	NM_214263
ABCA1	XM_007499027	XM_020995438	XM_012543118	XM_027859777	XM_007953759	XM_006864702	XM_023545082	XM_004372203	XM_017975172	XM_008257418	NM_178095	XM_027403084	XM_019816256	XM_004271503	XM_014840064	NM_001317080
ABCA12	XM_007501784	XM_021002700	XM_023500643	XM_027873671	XM_007935860	XM_006867786	XM_010602142	XM_012555555	XM_017973187	XM_017343085	XM_237242	XM_027395977	XM_019838640	XM_012532487	XM_014843588	XM_021074975
ABCA13	XM_007500574	XM_020977762	XM_023498282	XM_027837266	XM_007944147		XM_010587421	XM_023724448	XM_017975175	XM_017337634	NM_001106020	XM_027388124	XM_023241981	XM_012536035	XM_014828402
ABCA2	XM_007475404	XM_020981817	XM_023494371	XM_027849055	XM_007947062	XM_006863674	XM_023542419	XM_004390706	XM_002806540		XM_006233645	XM_027422879	XM_023243091	XM_012538766	XM_014863729	XM_021081228
ABCA3	XM_007499415	XM_021006534	XM_023497845	XM_027862806	XM_007939541	XM_006873880	XM_023557297	XM_023728405	XM_017978629	XM_017339588	XM_006220590	XM_027424907	XM_023247118		XM_014848993	XM_005655176
ABCA4	XM_016429036	XM_020972021	XM_023503387	XM_027854806	XM_007936124	XM_006831046	XM_023558448	XM_023733347	XM_009001737	XM_008264861	XM_006233242		XM_019837462	XM_004263042	XM_014836331	XM_021090184
ABCA5	XM_016429564	XM_021002514	XM_003768559	XM_027872757	XM_007959692	XM_006872293	XM_003417287	XM_004374183	XM_017972763	XM_008271755	XM_006247560	XM_027425789	XM_023244816	XM_004275420	XM_014839661	XM_021068113
ABCA7			XM_023496877	XM_027845375	XM_007954594	XM_006876742	XM_023541787	XM_023733341	XM_017967259		XM_006240871	XM_027436679			XM_014845726	XM_021084270
ABCA9			XM_012548549			XM_006878387	XM_003417288			XM_017348849	XM_017604166	XM_027425800	XM_003997105		XM_014847674
ABCB1		XM_020987471		XM_027847907	XM_007956634	XM_006834398	XM_010587292	XM_023736058	XM_002751634	NM_001082159		NM_001243988	NM_001171064	XM_004263504	XM_014862406	XM_003130205
ABCB10	XM_001379070	XM_021000435	XM_012547986		XM_007938520	XM_006868592	XM_023553958	XM_023738477	XM_008985290	XM_017338843	NM_001012166	XM_027404859	XM_023240443	XM_012537360	XM_014860828	XM_021072390
ABCB11	XM_007494326	XM_020990912	XM_012544786	XM_027865671	XM_007945981	XM_006867015	XM_010602851	XM_004375546	XM_008998757	XM_008258413	NM_031760	XM_003495934	XM_019835934	XM_004267270	XM_014860538	XM_003133457
ABCB4	NM_001190792				XM_007956621	XM_006834326	XM_003407167	XM_023736051	XM_003733599	XM_002713835	XM_017592474	NM_001243987	XM_023250316	XM_012534697		XM_013989596
ABCB6	XM_001363971	XM_021002713	XM_023500609	XM_027873616	XM_007959230	XM_006867827	XM_010601947	XM_004376332	XM_017973189	XM_008259198	NM_080582	XM_003507595	XM_003991168	XM_012533115	XM_014856101	XM_005672225
ABCB7	XM_007505622	XM_020964519	XM_023507153	XM_027839679	XM_007958346	XM_006873728	XM_010592709	XM_023734696	XM_002763017	XM_008248850	NM_212518	XM_003506992	XM_004000654	XM_004283812	XM_014827412	XM_001928719
ABCB8	XM_001371418	XM_020977841	XM_003771769	XM_027841126	XM_007950145	XM_006873708	XM_003410012	XM_004372735	XM_002751836	XM_008263899	XM_006235946	XM_003501302	XM_003983242	XM_004281187	XM_014828895	XM_003360079
ABCB9	XM_007489903	XM_020970196	XM_023497040	XM_027853541	XM_007938131	XM_006865377	XM_023539226	XM_004384975	XM_009004839	XM_017339856	NM_022238	XM_027413950	XM_023241354	XM_004276680	XM_014858766	XM_021074072
ABCC1	XM_007498606	XM_021001820	XM_003761680	XM_027839206	XM_007950582	XM_006871999	XM_023540926	XM_004373287	XM_017978720	XM_017342491	NM_022281	XM_007643354	XM_023246871	XM_012533272	XM_014837583	XM_021086560
ABCC10	XM_001365331	XM_020976861	XM_003769104	XM_027838397	XM_007936308	XM_006860599	XM_023545496	XM_004379563	XM_008994468	XM_017345144	NM_001108201	XM_027440705	XM_006931742	XM_012532306	XM_014837417	XM_021098753
ABCC11		XM_020985113	XM_012553799	XM_027867831	XM_007947836	XM_006872578	XM_003416392	XM_004371694	XM_017966830	XM_017350873			XM_003998010		XM_014857521	XM_021094229
ABCC12	XM_001370228	XM_020984941	XM_003757215	XM_027868013	XM_007946874	XM_006872577	XM_003416344	XM_023726787	XM_017966752	XM_017350887	XM_008772375	XM_027406100	XM_019819692		XM_014857516	XM_021094234
ABCC2	XM_001372953	XM_020996815	XM_012539891	XM_027859415	XM_007939966	XM_006831242	XM_003408979	XM_004370024	XM_002807458	XM_008270326	NM_012833	XM_027407258	XM_019813691	XM_004268446	XM_014865648	XM_021073710
ABCC3		XM_020972561	XM_023502169	XM_027870576	XM_007942167	XM_006833646	XM_023553386	XM_023732840	XM_008997365	XM_008271295	XM_017596967	XM_027424362	XM_023243461	XM_004282863	XM_014833896	XM_003131575
ABCC4	XM_007501392	XM_020965805	XM_003765792	XM_027855684	XM_007944012	XM_006832001	XM_010589388	XM_023726695	XM_002742481	XM_002713003	XM_008770939	XM_027393941	XM_023252652		XM_014864856	XM_021065786
ABCC5	XM_016429437	XM_021005859	XM_003770279	XM_027875396	XM_007935917	XM_006869805	XM_010592810	XM_023736804	XM_017964717	XM_008266622	XM_017597846	XM_027441581	XM_003991868	XM_004278411	XM_014846208	XM_013979025
ABCC6	XM_007498172	XM_020972430	XM_023497397	XM_027839642	XM_007950587	XM_006871966	XM_023540918	XM_004373288	XM_009009159	XM_017342490	XM_008759419	XM_027384374	XM_011290585	XM_004270146	XM_014837610	XM_021086559
ABCC8	XM_007497018	XM_021005292	XM_003773532	XM_027852529	XM_007955560	XM_006865795	XM_023550812	XM_023736635	XM_017978463	XM_017350906	NM_013039	XM_027441296	XM_003993103	XM_012538961	XM_014847878	XM_005661102
ABCC9	XM_001362608	XM_020994153	XM_023504488	XM_027838609	XM_007946780	XM_006866936	XM_003405689	XM_023725460		XM_008259331	NM_013040	XM_003503159	XM_019834670	XM_004270926	XM_014832427	XM_021092242
ABCD1	XM_007506978	XM_020977293	XM_003774703	XM_027845791	XM_007957199	XM_006877221	XM_023540799	XM_004390567	XM_017968700	NM_001171362	XM_017602115	XM_027432379	XM_004001038	XM_004286419	XM_014834131	XM_003135473
ABCD2	XM_001367263	XM_020973724	XM_023504672	XM_027858966	XM_007943155	XM_006865297	XM_003405379	XM_004390127	XM_002752369	XM_008259406	NM_033352	XM_027396329	XM_011283869	XM_004283476	XM_014827739	XM_021092531
ABCD3	XM_007485000	XM_020999363	XM_012549515	XM_027862608	XM_007936072	XM_006830945	XM_010598091	XM_023733463	XM_009001746	XM_017346065	NM_012804	XM_027395630	XM_023258925	XM_004263044	XM_014836344	XM_021088666
ABCD4	XM_007472827	XM_020986299	XM_023502132	XM_027844974	XM_007941421	XM_006865609	XM_023546361	XM_004371118	XM_002754105	XM_008272052	NM_001013100	XM_027418517	XM_003987823	XM_012531644	XM_014835783	XM_001929196
ABCE1	XM_007496274	XM_020978284	XM_003773165	XM_027866874	XM_007944103	XM_006872268	XM_003417499	XM_004378853	XM_002745316	XM_008267394	XM_006255407	XM_003500766	XM_003984975	XM_004263602	XM_014838119	XM_021100663
ABCF1	XM_007483482	XM_020974221	XM_003768884	XM_027876457	XM_007951410	XM_006875638	XM_003422457	XM_023725279	XM_008994111	XM_017345002	NM_001109883	XM_027388575	XM_019830171	XM_012539200	XM_014832308	XM_005653453
ABCF2	XM_016425501	XM_020977847	XM_003772734	XM_027840959	XM_007950128		XM_003409806	XM_023727946	XM_009002819	XM_008263907	XM_006235930	XM_027428427	XM_006929511	XM_004281202	XM_014828995	XM_021079258
ABCF3	XM_001363579	XM_021005595	XM_003770283	XM_027875350	XM_007935926	XM_006869793	XM_010592814	XM_004382285	XM_002758120	XM_002716485	NM_001011896	XM_027413059	XM_003991859	XM_004278418	XM_014846195	XM_003358707
ABCG1	XM_001364473	XM_020973900	XM_003763379	XM_027843587	XM_007947277	XM_006870828	XM_023559115	XM_023739093	XM_017967215	XM_008253120	XM_006256233	XM_027438002	XM_023238702	XM_004264583	XM_014839262	XM_021071021
ABCG2	XM_007495913	XM_020988316	XM_012552955	XM_027853384	XM_007951698		XM_023553265	XM_023725100	XM_008993004		XM_017592620	XM_027429735	XM_023252947	XM_004266133	XM_014842443	NM_214010
ABCG4	XM_007494668	XM_020984824	XM_003764140	XM_027835474	XM_007936436	XM_006833907	XM_003418187	XM_004385630	XM_017977608	XM_017338671	XM_017595549	XM_027411922	XM_019811399	XM_004273303	XM_014855675	XM_013979468
ABCG5	XM_001382155	XM_021001304	XM_003758320	XM_027865599	XM_007944380	XM_006839407	XM_010595920	XM_004369511	XM_002757809	XM_008254466	NM_053754	XM_027417935	XM_003983934	XM_004265008	XM_014833574	XM_021087571
ABCG8	XM_007476886	XM_021001302	XM_023494991	XM_027865016	XM_007944417	XM_006839465	XM_023555242	XM_023734578	XM_002757808	XM_017340803	NM_130414	XM_027417941	XM_006930071	XM_004265007	XM_014833561	XM_021087569
ABHD1	XM_001380330	XM_020983862	XM_023501520	XM_027850394	XM_007938859	XM_006835293	XM_003411839	XM_023732398	XM_008980995	XM_002709810	NM_001008520	XM_027424495	XM_006930445	XM_004268224	XM_014850344	XM_021087704
ABHD10	XM_007493655	XM_021007167	XM_012544514	XM_027868563	XM_007947440	XM_006864214	XM_010592966	XM_023728902	XM_017965261	XM_002716711	XM_008768732	XM_003497869	XM_003991621	XM_004272069	XM_014862319	XM_021070393
ABHD11		XM_021005799			XM_007940404	XM_006859701	XM_003416650	XM_023735252	XM_008981536	XM_008249093	NM_001271180	XM_027416157	XM_019820581	XM_004268788	XM_014850506	XM_005661982
ABHD12	XM_007476598	XM_020987350	XM_023494834	XM_027853900	XM_007954185	XM_006860672	XM_023549942	XM_004376468	XM_002747526	XM_008275443	NM_001024314	XM_027421557	XM_023251526	XM_004270440	XM_014834163	XM_021078253
ABHD12B		XM_020991283	XM_003759111	XM_027849071	XM_007943698	XM_006872347	XM_023546620	XM_023726111	XM_002753895	XM_017348284	NM_001003928	XM_027418191	XM_003987669	XM_012537845	XM_014854255	XM_003121809
ABHD13	XM_007501314	XM_020970070	XM_023500492		XM_007938916	XM_006846682	XM_003413976	XM_004382937	XM_002742532	XM_017343590	NM_001271072	XM_027387883	XM_019829468	XM_004273609	XM_014852141	XM_013980679
ABHD14A	XM_003341761	XM_020998926	XM_003762590	XM_027837046	XM_007952037	XM_006876015	XM_003410073			XM_017343858	XM_006243720	XM_027435183		XM_004267870	XM_014826615	XM_021068487
ABHD14B	XM_001380440	XM_020998916	XM_003762591	XM_027837037	XM_007952036	XM_006876014	XM_010589764	XM_004368587	XM_008981767	XM_008260749	XM_017595593	XM_027414405	XM_006928843	XM_004267869	XM_014840564	XM_021068875
ABHD15	XM_001376715	XM_020963340	XM_012549834	XM_027862240	XM_007937402	XM_006874183	XM_003416735	XM_004385439	XM_002748223	XM_002718908	NM_001107025	XM_027426656	XM_023244608	XM_004267108	XM_014826858	XM_013989996
ABHD16A	XM_001376100	XM_020974315	XM_023503997	XM_027876699	XM_007951355	XM_006875594	XM_010601539	XM_004390750	XM_008994162	XM_008262582	NM_212531	XM_007649094	XM_003985929	XM_004286593	XM_014831650	XM_021098060
ABHD16B	XM_001375712	XM_020981630	XM_012554079	XM_027847736	XM_007954658	XM_006873376	XM_003421779	XM_004370504	XM_008996313	XM_008252545	NM_001014052	XM_027419993	XM_003983292	XM_004286907	XM_014849084	XM_021078034
ABHD17A	XM_016432216	XM_021008977	XM_003760770	XM_027853139	XM_007954570	XM_006868984	XM_010601467	XM_004378505	XM_002761542		XM_008765090	XM_003502577	XM_003981612	XM_004286344	XM_014845650	XM_003122999
ABHD17B	XM_016423965	XM_021001779	XM_003761639	XM_027839213	XM_007938459	XM_006834917	XM_010587513	XM_023737757	XM_002742853	XM_008256380	XM_006231162	XM_027406533	XM_023243342	XM_004276390	XM_014848837	XM_005660158
ABHD17C	XM_016428139	XM_020965901	XM_012542024	XM_027851821	XM_007945088	XM_006870912	XM_010593786	XM_004387498	XM_002749196	XM_008275294	NM_001100736	XM_027407567	XM_023254806	XM_004278323	XM_014842499	XM_003128448
ABHD18	XM_016422908	XM_020988563	XM_012551884	XM_027854512			XM_023548657		XM_017970248	XM_017347565	XM_006232310	XM_003504851	XM_006930871		XM_014839195	XM_013978904
ABHD2	XM_016424159	XM_020964882	XM_012542481	XM_027851504	XM_007946092	XM_006867125	XM_023553037	XM_023725935	XM_008998436	XM_002721494	NM_001106275	XM_027408187	XM_006932261	XM_004278246	XM_014842558	XM_001925989
ABHD3	XM_001367082	XM_020970702	XM_012541512		XM_007935595	XM_006867289	XM_003406770	XM_004387920	XM_008979595	XM_017344067	NM_001106162	XM_027404322	XM_011288076	XM_004273762	XM_014860406	XM_005653405
ABHD4	XM_007479791	XM_021007921	XM_012544943	XM_027843180	XM_007951163	XM_006835459	XM_003420929	XM_004389936	XM_009005731	XM_008269342	NM_001108866	XM_027390668	XM_011283128	XM_012537912	XM_014856348	XM_021099269
ABHD5	XM_001381247	XM_020993288	XM_023505216		XM_007949676	XM_006868832	XM_023547814	XM_004368441	XM_002758257	XM_008260224	XM_006244109	XM_027415473	XM_003992286	XM_012536033	XM_014860069	NM_001012407
ABHD6	XM_016424417	XM_020968972	XM_003762954	XM_027864126	XM_007937277	XM_006862080	XM_023547577	XM_004368647	XM_002758490	XM_008260838	XM_006251766	XM_027387715	XM_006928891	XM_012532397	XM_014868746	XM_021069089
ABHD8	XM_001370032	XM_020969381	XM_003763282	XM_027845386	XM_007945329	XM_006877136	XM_010593233	XM_004384411	XM_003735511		NM_001107301	XM_027427544	XM_011290588	XM_004277582	XM_014865928	XM_021083570
ABI1	XM_001367317	XM_020990326	XM_023505072	XM_027841605	XM_007936384	XM_006871659	XM_023548854	XM_004380514	XM_002750123	XM_017347637	NM_024397	XM_027405358	XM_011283639	XM_004275874	XM_014868221	XM_021064891
ABI2	XM_007501893	XM_020972828	XM_012546438	XM_027873603	XM_007934954	XM_006861963	XM_023542213	XM_004378246	XM_008999244	XM_008258999	NM_173143	XM_027397026	XM_011285484	XM_004262832	XM_014827604	XM_021075324
ABI3	XM_001373613	XM_020997360	XM_023504098	XM_027872690	XM_007941944	XM_006833653	XM_003414406	XM_004378114	XM_003733010	XM_002719306	NM_001013118	XM_027437638	XM_023243411	XM_004282649	XM_014833494
ABI3BP	XM_007493608	XM_020999875	XM_023498960	XM_027866227	XM_007945777	XM_006868650	XM_023559079	XM_023732852	XM_008982596	XM_017347132	XM_017604309	XM_027413257	XM_023260093	XM_012534045	XM_014853254	XM_021070510
ABL1	XM_003339625	XM_020973535	XM_023494307	XM_027869464	XM_007944220	XM_006834881	XM_003407556	XM_004375763	XM_002743402	XM_017339728	NM_001100850	XM_027423869	XM_003995974	XM_004269088	XM_014863452	XM_005660525
ABL2	XM_007480881	XM_020984318	XM_023501802	XM_027868442	XM_007937620	XM_006867084	XM_023549229	XM_023728073	XM_017966040	XM_017345639	XM_006250054	XM_007648070	XM_023247307	XM_004269801	XM_014845296	XM_005667792
ABLIM1	XM_007478958	XM_020988118	XM_023495745	XM_027851945	XM_007941615	XM_006831376	XM_023546685	XM_004374865	XM_002756613	XM_017348590	XM_017590315	XM_027385089	XM_019813857	XM_004265811	XM_014862846	XM_021073348
ABLIM2	XM_016423333	XM_020992130	XM_012552352	XM_027836365	XM_007958514	XM_006875320	XM_023549671	XM_012557600	XM_008993669	XM_017340307	XM_017599298	XM_027387105	XM_023253443	XM_004265213	XM_014855214	XM_021100956
ABLIM3	XM_007474043	XM_020969151	XM_023506410	XM_027841881	XM_007943652	XM_006863855	XM_010591713	XM_004384915	XM_002744352	XM_017341177	XM_017600951		XM_019810867	XM_004280373	XM_014852588	XM_021084994
ABO	XM_016422899	XM_020981384		XM_027869643	XM_007954328		XM_010599991		XM_017977174		NM_001160263	XM_027422986
ABR	XM_007485730	XM_021007059	XM_023503698	XM_027861657	XM_007937426	XM_006863210	XM_023556240	XM_004376170	XM_002747794	XM_017348925	NM_001105814	XM_027426695	XM_023243676	XM_004267086	XM_014826906	XM_021066125
ABRA	XM_007488219	XM_020968297	XM_003760316	XM_027849884	XM_007934775	XM_006830636	XM_003408431	XM_004370694	XM_002759305	XM_002710730	NM_175844	XM_027431453	XM_004000052	XM_004282957	XM_014855262	NM_001135960
ABRACL	XM_003340393	XM_020973746	XM_003770496	XM_027850704	XM_007946292	XM_006834619	XM_003403977	XM_004368873	XM_003732747	XM_002714847	NM_001099647	XM_027401961	XM_006932053	XM_004263768	XM_014866477	XM_003353196
ABRAXAS1		XM_020988344	XM_012552050	XM_027853449			XM_003414106					XM_027388532	XM_019829295			XM_005656572
ABRAXAS2		XM_020973601	XM_012549042	XM_027855913			XM_003419703					XM_027409139	XM_003994500			XM_021073619
ABT1	XM_001371639	XM_020976460		XM_027841193	XM_007949887	XM_006872778	XM_003416394	XM_004384035	XM_002746152	XM_002714190	NM_001025674	XM_027409497	XM_003985697	XM_004273465	XM_014851525	XM_001926306
ABTB1	XM_007500570	XM_020981178	XM_003762485	XM_027863917	XM_007953215	XM_006870495	XM_023547856	XM_004368403	XM_002758699	XM_008260319	NM_001005902	XM_027428676	XM_011280251	XM_012538939	XM_014846123	XM_021069446
ABTB2	XM_001368730	XM_020963910	XM_003773683	XM_027837874	XM_007943265	XM_006864882	XM_003412287	XM_004369782	XM_009007907	XM_008269616	NM_134403	XM_027422357	XM_003993156	XM_004263990	XM_014851069	XM_003122881
ACAA1	XM_001373733	XM_020964407	XM_023498537	XM_027835870	XM_007945700	XM_006869148	XM_003415700	XM_023732225	XM_002759732	XM_008252713	NM_012489		XM_003992254	XM_004277906	XM_014845766	XM_003132103
ACAA2	XM_007486666	XM_020972323	XM_003759542	XM_027869113	XM_007943817	XM_006837487	XM_023543792		XM_002807501	XM_002713530	NM_130433	XM_027397909	XM_003995181	XM_004266085	XM_014846337	NM_001167638
ACACA	XM_007481894	XM_020991777	XM_023502185	XM_027870541	XM_007947891	XM_006832345	XM_023553380	XM_023732666	XM_008997008	XM_002719077	NM_022193	NM_001292056	XM_019817556	XM_004271716	XM_014862267	XM_021066228
ACACB	XM_016427271	XM_021008023	XM_023497123	XM_027864127	XM_007954999	XM_006870435	XM_023559423	XM_004378989	XM_017976356	XM_017339196	XM_017598243	XM_027415986	XM_003994858	XM_004281381	XM_014867780	NM_001206399
ACAD10	XM_016432405	XM_020970111	XM_023497012	XM_027857386	XM_007938265	XM_006865497	XM_023539321	XM_004379072	XM_009004661	XM_008272239	XM_006249386	XM_003498425	XM_023241420	XM_004276744	XM_014858663	XM_021073834
ACAD11	XM_001369357	XM_020987283	XM_012551323	XM_027872538	XM_007936963	XM_006840028	XM_003420920	XM_004381406	XM_008983830	XM_002716554	NM_001108181	XM_003497625	XM_003992118	XM_004286533	XM_014857999	XM_001924765
ACAD8	XM_007495159	XM_020968759	XM_023499565	XM_027877628	XM_007948726	XM_006871008	XM_023557039	XM_023734030	XM_017977664	XM_017337617	XM_003754394	XM_003495829	XM_003992595	XM_004280505	XM_014862769	XM_021102135
ACAD9	XM_001378507	XM_020981234	XM_023498251	XM_027863887	XM_007950627	XM_006870473	XM_003409955	XM_004368379	XM_003734903	XM_002713167	XM_006232269	XM_027391986	XM_006929031	XM_004284330	XM_014829737	XM_021069406
ACADL	XM_007501802	XM_021008779	XM_003766986	XM_027873847	XM_007934538	XM_006872751	XM_023541865	XM_023731241	XM_017973186	XM_002712562	NM_012819	XM_027397132	XM_003991101	XM_004262770	XM_014867706	NM_213897
ACADM	XM_007480146	XM_020968534	XM_003770459	XM_027874048	XM_007958607	XM_006831088	XM_023549473	XM_004369067	XM_009001504	XM_002715911	NM_016986	XM_027395182	XM_011284929	XM_004279949	XM_014849489	NM_214039
ACADS	XM_001376586	XM_021008015	XM_023497073	XM_027862282	XM_007938297	XM_006865432	XM_003419320	XM_004379007	XM_009004785	XM_002719813	NM_022512	XM_027437360	XM_023241494	XM_004281409	XM_014862469	XM_005670708
ACADSB	XM_007478851	XM_020964178	XM_003759162	XM_027839768	XM_007936815	XM_006867422	XM_010599221	XM_012555115	XM_003734550	XM_002722594	XM_008759866	XM_027409156	XM_003994477	XM_004265742	XM_014867236	XM_001926297
ACADVL	XM_007483214	XM_020966710	XM_023502775	XM_027857052	XM_007952308	XM_006863340	XM_003416881	XM_004376061	XM_008996621	XM_008270808	NM_012891	XM_027426963	XM_006939745	XM_004266942	XM_014861488	XM_003131943
ACAN	XM_007479367	XM_020964841	XM_012542369	XM_027852134	XM_007946112	XM_006867166	XM_023553039	XM_023725705	XM_017973306	XM_008251721	NM_022190	XM_003512533	XM_023254934	XM_004278243	XM_014842551	XM_021098297
ACAP1	XM_001370168	XM_020966524	XM_003768769	XM_027857239	XM_007952285	XM_006863360	XM_023556400	XM_023731104	XM_008996607	XM_002718809	NM_001105796	XM_016964838	XM_023244544	XM_004266925	XM_014861510	XM_021067819
ACAP2	XM_007505699	XM_020964658	XM_023500990	XM_027848734	XM_007948013	XM_006869416	XM_023551651	XM_023728729	XM_008981427	XM_008266163	XM_017598065	XM_027412889	XM_023260286	XM_004278771	XM_014860140	XM_021070081
ACAP3	XM_007492062	XM_020976483	XM_012544282	XM_027855429	XM_007945401	XM_006871704	XM_023551845	XM_004384345	XM_017974226		NM_001107999	XM_027398590	XM_023257912	XM_004272269	XM_014863150	XM_013995519
ACAT1	XM_007494880	XM_020996158	XM_003764254	XM_027849593	XM_007936618	XM_006833799	XM_010595438	XM_004382475	XM_017977517	XM_002708492	NM_017075	XM_027415084	XM_019811238	XM_004282271	XM_014860768	XM_005667301
ACAT2	XM_001371360	XM_020986727	XM_003770624		XM_007945266	XM_006868484	XM_023559372	XM_004368799	XM_002747162	XM_002714983	NM_001006995		XM_019831446	XM_004278883	XM_014858350	XM_001928345
ACBD3	XM_007481498	XM_020982143	XM_023502019		XM_007936976	XM_006871131	XM_003410929	XM_004375885	XM_002807720	XM_002717482	NM_182843	XM_027418835	XM_023248106	XM_004270980	XM_014862380
ACBD4	XM_007482472	XM_020997354	XM_003768431	XM_027873372	XM_007955255	XM_006833521	XM_010594530	XM_023729145	XM_008996805	XM_008271606	XM_006247509	XM_027438059	XM_019818015	XM_012539147	XM_014849407	XM_003358011
ACBD5	XM_016426332	XM_020990341	XM_012551242	XM_027841511	XM_007936420	XM_006871685	XM_010590661	XM_023735005	XM_009000082	XM_008267997	XM_006254345	XM_007647143	XM_006933328	XM_012535217	XM_014868242	XM_021064885
ACBD6	XM_001374505	XM_020984281	XM_012547703	XM_027868510	XM_007937639	XM_006876436	XM_023549219	XM_023728087	XM_002760314	XM_002715013	XM_006250032	XM_027417342	XM_019821774	XM_004269820	XM_014845272	XM_013989657
ACBD7	XM_007504930	XM_020987512	XM_003771904	XM_027847947	XM_007954928	XM_006872601		XM_004379726	XM_017974074		NM_001126079	XM_027441803	XM_019833977	XM_004278651	XM_014855948	XM_003357745
ACCS		XM_021009730	XM_012552584	XM_027837894	XM_007946559	XM_006865124	XM_010592113	XM_004387642	XM_009007972	XM_008270084	XM_008762028	XM_027422421	XM_023239779	XM_004264029	XM_014861248	XM_013994392
ACD	XM_007477175	XM_020989480	XM_023495054	XM_027846664	XM_007940258	XM_006878326	XM_023556572	XM_023726824	XM_017966765	XM_008257466	XM_008772496	XM_027405843	XM_006941623	XM_004280845	XM_014827737	XM_021094092
ACE	XM_016429561		XM_012548472	XM_027872973		XM_006833560			XM_008996875	NM_001082395	NM_012544	XM_027427846	XM_023244575		XM_014847938	NM_001083941
ACE2	XM_007500874	XM_021007494	XM_012546059	XM_027835355	XM_007952837	XM_006835610	XM_023555192	XM_004386324	XM_017968359	XM_002719845	NM_001012006	XM_027432806	XM_023248796	XM_004269657	XM_014857647	XM_021079374
ACER1	XM_007489010	XM_020971463		XM_027851358	XM_007954491	XM_006868889	XM_010601034		XM_017967402	XM_008252874	NM_001106875	XM_027416805	XM_003981719	XM_004277264	XM_014843623	XM_003354020
ACER2	XM_001363143	XM_020967364	XM_003761288	XM_027874821	XM_007952538	XM_006864470	XM_003407340	XM_023728641	XM_002742957	XM_002708078	NM_001107943	XM_027400385	XM_003995498	XM_004276098	XM_014845433	XM_001926911
ACER3	XM_001377978	XM_020989517	XM_003764628	XM_027848145	XM_007940913	XM_006865001	XM_023538894	XM_023736581	XM_017977773	XM_008263677	XM_001065019	XM_003511012	XM_023239409	XM_012536740	XM_014855811	XM_021062554
ACHE	XM_007483280	XM_020979167	XM_003768842	XM_027843798	XM_007955858	XM_006859653	XM_023541756	XM_004386743	XM_008982323		NM_172009	XM_027416229	XM_023246200	XM_004268850	XM_014853934	XM_013995488
ACIN1		XM_020963590	XM_023499297	XM_027843057	XM_007951185	XM_006835442	XM_003420944	XM_004389924	XM_002807207	XM_017348199	XM_006251962	XM_027390626	XM_003987468	XM_004283176	XM_014856310	XM_013978222
ACKR1	XM_001379684	XM_020977730	XM_003767882	XM_027840099	XM_007947779		XM_010594863		XM_008984690	XM_002715308	XM_002724893	XM_027418933	XM_003999667	XM_004284466	XM_014848315	NM_001244095
ACKR2	XM_016424355	XM_020999307	XM_012543461	XM_027837277	XM_007949709	XM_006868828	XM_003409927		XM_008981472	XM_008260235	XM_008766664	XM_003500673	XM_023260668	XM_004277881	XM_014860088	XM_021068496
ACKR3	XM_001372654		XM_003770240	XM_027858313	XM_007941610	XM_006866776	XM_023557728		XM_002749951	XM_002723240	XM_006245479	XM_027397522	XM_011285618	XM_004262557	XM_014862591	XM_003133759
ACKR4	XM_016426429	XM_020987284	XM_023505154	XM_027872540	XM_007936950	XM_006840027	XM_003420909		XM_008983828	XM_008266199	XM_017603707	XM_003497624	XM_003992117	XM_004286535	XM_014858001	NM_001097430
ACLY	XM_001364146	XM_020972639	XM_003770515	XM_027870351	XM_007942136	XM_006832643	XM_010594454	XM_023725217	XM_008997582	XM_017349330	NM_016987		XM_003996869	XM_004282797	XM_014833661	XM_021066025
ACMSD	XM_007494086	XM_021009461	XM_003763816	XM_027835727	XM_007937567	XM_006834586	XM_010586349	XM_004375081	XM_002749492	XM_017342804	NM_134372	XM_003497728	XM_023259275	XM_012531499	XM_014849495	XM_013983952
ACO1	XM_001365383	XM_020976215	XM_003761403	XM_027839369	XM_007950700	XM_006863016	XM_023545207	XM_004390934	XM_008998148	XM_008248341	NM_017321	XM_027403382	XM_006939201	XM_004275066	XM_014857509	XM_003357729
ACO2	XM_007506066	XM_020982709	XM_023505330	XM_027874197	XM_007941707	XM_006866870	XM_010599304	XM_004373903	XM_017963920	XM_002721389	NM_024398	XM_027404091	XM_003989332	XM_004279530	XM_014864386	NM_213954
ACOD1	XM_007501467	XM_020973305	XM_023500567	XM_027844599			XM_003409325		XM_008980917	XM_017343538		XM_027393988	XM_023238571			XM_005658444
ACOT11	XM_016429492	XM_020976916	XM_012547585	XM_027852844	XM_007945966	XM_006839807	XM_023549557	XM_004372039	XM_017974781	XM_008265215	NM_001271383	XM_027402356	XM_019837066	XM_004273810	XM_014844364	XM_021096586
ACOT12	XM_001369728	XM_021007747	XM_003759887	XM_027864321	XM_007943487	XM_006870607		XM_012554980	XM_008991880	XM_017344551	XM_008760628	XM_027442521	XM_023257929	XM_004281649	XM_014856989	XM_003480872
ACOT13	XM_001375471	XM_020986849	XM_023496315		XM_007949812	XM_006872889	XM_003416475	XM_004384037	XM_008993888	XM_002714224	NM_001106111	XM_027409334	XM_006931407	XM_004273521	XM_014851610	XM_013977469
ACOT7	XM_007492089	XM_020975056	XM_023500043	XM_027843949	XM_007942577		XM_010593148	XM_023739370	XM_017973964	XM_002716151	NM_001146061	XM_027398367	XM_006934247	XM_004272331	XM_014862040	XM_021095252
ACOT8	XM_001373858	XM_020965612	XM_023494229	XM_027869559	XM_007938370	XM_006839241	XM_023550295	XM_004370294	XM_002747599	XM_017350736	NM_130756	XM_007641307	XM_019826436	XM_004272914	XM_014859893	XM_001928889
ACOT9	XM_007493419	XM_020989889	XM_012544453	XM_027865823	XM_007957369	XM_006835571	XM_010595742	XM_023737292	XM_008989078	XM_017349987	NM_001013960	XM_027432639	XM_019823668	XM_004283079	XM_014867881	XM_021080832
ACOX1	XM_001369212	XM_021002463	XM_023502529	XM_027872763	XM_007959639	XM_006869565	XM_023556880	XM_023729233	XM_002748748	XM_008250924	NM_017340	XM_027425611	XM_003997167	XM_004275491	XM_014839867	XM_021066020
ACOX2	XM_001378684	XM_020968917	XM_023498606	XM_027863745	XM_007937290	XM_006862093	XM_003409825	XM_012555913	XM_017965002	XM_008260475	XM_006251743	XM_027388462	XM_019823488	XM_004267967	XM_014868734	XM_005669686
ACOX3	XM_001372621	XM_020992146		XM_027836594	XM_007958200	XM_006875322	XM_023549672	XM_004383501	XM_008993675	XM_017340605	XM_017599392	XM_027387119	XM_023253434	XM_004265155	XM_014855199	XM_021100952
ACOXL	XM_007476581	XM_020987599	XM_023494822	XM_027853786	XM_007959419		XM_023541117	XM_023732378		XM_017340941	NM_001106508	XM_027421851		XM_004277831	XM_014852710	XM_021087045
ACP1	XM_007476207	XM_020965858	XM_012539913	XM_027840375	XM_007954636	XM_006866705	XM_003411865	XM_023728306	XM_008981226	XM_008251379	NM_001313740	XM_003501404	XM_023252167	XM_004274923	XM_014841627	XM_021087954
ACP2	XM_001370064	XM_021009681	XM_023506368	XM_027837742	XM_007957542	XM_006865072	XM_023550648	XM_004387692	XM_009008056	XM_002709090	XM_006234500	XM_027391016	XM_003993227	XM_004264080	XM_014861318	NM_001244740
ACP4				XM_027849785			XM_003406840					XM_027441982	XM_003997468
ACP5	XM_001363549	XM_020995272	XM_023496542	XM_027851260	XM_007953617	XM_006875148	XM_003413078	XM_004378311	XM_008987315	NM_001081988	XM_017595487	XM_027411612	XM_023245702	XM_012535768	XM_014865468	XM_021081262
ACP6	XM_007485638	XM_021003566	XM_003769885		XM_007948364	XM_006861691	XM_010601317	XM_004380329	XM_017966201	XM_002715655	NM_001031645	XM_027393735	XM_006935048	XM_004285805	XM_014867067	XM_001928346
ACP7	XM_001368173	XM_020978280		XM_027855269			XM_003420830		XM_002762091	XM_002711455	XM_017604704	XM_027430628	XM_023245575		XM_014848699	XM_003355900
ACPP	XM_007505099	XM_020987281	XM_003771998	XM_027872370	XM_007937446	XM_006846639	XM_003420907	XM_012556994	XM_008983833	XM_017338010	XM_017595871	XM_027414355	XM_003992120	XM_004286530	XM_014858004	XM_021069456
ACR				XM_027854370	XM_007954777	XM_006876404	XM_003423365	XM_023734642	XM_002743890	XM_008252741	XM_006242178	XM_027396302	XM_003989430	XM_012536587	XM_014864556	NM_214033
ACRBP	XM_016425908	XM_020994297	XM_023504546	XM_027843340	XM_007937099	XM_006862656	XM_023549054	XM_004387212	XM_017975885	XM_002712881	XM_006237379	XM_003496053	XM_003988322	XM_012536467	XM_014866571	XM_003126533
ACSBG1	XM_007478011	XM_020975980	XM_012540197	XM_027840542	XM_007951858	XM_006870940	XM_003413745	XM_023741665	XM_017966209	XM_002721592	XM_017595433	XM_003497899	XM_019831747	XM_004285268	XM_014856424	XM_021098835
ACSBG2		XM_020971345	XM_023496733	XM_027851135	XM_007954492		XM_010601033	XM_023733264	XM_017968072	XM_008252914	XM_006244311	XM_027436145		XM_004277263	XM_014843621	XM_021083994
ACSF2		XM_020972646	XM_023503860	XM_027870323	XM_007941911	XM_006832463	XM_003414399	XM_004377933	XM_008997379	XM_002719291	NM_001034951	XM_003501384	XM_003996692	XM_004282615	XM_014833638	XM_003131573
ACSF3	XM_016427899	XM_020989140	XM_012540377	XM_027847756	XM_007939233	XM_006860266	XM_023558055	XM_004377806	XM_008986380		XM_574249	XM_027410640	XM_019820192	XM_004280055	XM_014836574	XM_021093625
ACSL1	XM_007496056	XM_021007593	XM_023505822	XM_027837396	XM_007940869	XM_006834431	XM_010592535	XM_004382758	XM_008992308	XM_008250560	XM_006253122	XM_027391099	XM_003984584	XM_004281733	XM_014839506	XM_005671707
ACSL3	XM_001365587	XM_021002768	XM_012546589	XM_027873767	XM_007956517	XM_006861887	XM_023541111	XM_004376364	XM_008999572	XM_017343159	NM_057107	XM_003514855	XM_023259728	XM_004262651	XM_014843249	XM_021074566
ACSL4	XM_007506927	XM_020967209	XM_012553164	XM_027838983	XM_007952601	XM_006873236	XM_010594686	XM_004379767	XM_008989754	XM_017349803	XM_006257314	XM_027433637	XM_019824155	XM_004281531	XM_014854608	XM_005673822
ACSL5	XM_007479007	XM_020988020	XM_023495905	XM_027851840	XM_007941553	XM_006831342	XM_010588991	XM_004374850	XM_003734519	XM_017348556	NM_053607	XM_027406994	XM_023240924	XM_004265840	XM_014851149	XM_021072015
ACSL6	XM_007473417	XM_020991160	XM_012549756	XM_027848954	XM_007943726	XM_006872933	XM_010590124	XM_004384752	XM_008991459	XM_008254872	XM_006246223	XM_016974149	XM_011281973	XM_004279884	XM_014856799	XM_021084743
ACSM3		XM_020965331	XM_023497419		XM_007957351	XM_006875978	XM_003418886	XM_004373310	XM_009009280	XM_002711809	XM_006230105	XM_027410195	XM_023246913	XM_004268546	XM_014853433	XM_013995610
ACSM5		XM_020965344	XM_003761432		XM_007954733		XM_023558811	XM_004373307		XM_002711766	XM_006230123	XM_027410179	XM_019820889			XM_003124563
ACSS1	XM_007476965	XM_020987197	XM_003759030	XM_027853885	XM_007954181	XM_006860667	XM_023549898	XM_004376410	XM_017971660	XM_008275447	XM_008762307	XM_027421563	XM_003983846	XM_004270435	XM_014857970	XM_021078074
ACSS2	XM_007474232	XM_020998740	XM_012553169	XM_027867180	XM_007934583	XM_006876872	XM_003411514	XM_004370413	XM_002747286	XM_002710791	XM_006235321	XM_027435683	XM_003983590	XM_004272752	XM_014850734	XM_005672862
ACSS3	XM_001372484	XM_020993467	XM_023504321	XM_027842539	XM_007953165	XM_006871832	XM_003405601	XM_004384637	XM_002752792	XM_002711267	XM_006241303	XM_027392476	XM_011284138	XM_004280618	XM_014833629	XM_021093056
ACTA1	XM_003340176	XM_021000483	XM_003767824		XM_007938501	XM_006868572	XM_003415221	XM_004384121	XM_002760568	XM_002722894	NM_019212	XM_027404862	XM_023240445	XM_004281561	XM_014860832	XM_021071930
ACTA2	XM_007507835	XM_020973602		XM_027855900	XM_007944052	XM_006831126	XM_003409245	XM_023739849	XM_009009932	NM_001101682	NM_031004	XM_003505949	XM_003993871	XM_004279377	XM_014827239	XM_013983522
ACTB	XM_001363445	XM_021008442	XM_003761554	XM_027874840	XM_007941097	XM_006859867	XM_010596269	XM_004380831	XM_008983711	NM_001101683	NM_031144	XM_007648665	XM_006941899	XM_004268956	XM_014835097	XM_021086047
ACTBL2	XM_001365865	XM_020997559	XM_003759378	XM_027863495	XM_007944154		XM_003408049	XM_004380487	XM_008992029	XM_017344731	NM_001106409		XM_003980976	XM_004286777	XM_014860379	XM_005674480
ACTC1	XM_001370525	XM_020994946		XM_027869978	XM_007940476	XM_006831800	XM_003418642	XM_004380600	XM_002753571	XM_002717998	NM_019183	XM_027422263	XM_023255528	XM_004274029	XM_014847309	NM_001170517
ACTG1	XM_001370831	XM_021000797	XM_012548588	XM_027850126	XM_007959589	XM_006869512	XM_010596895				XM_017597167	XM_027425425	XM_023244304	XM_004275563	XM_014864188	XM_003357928
ACTG2	XM_007477879	XM_021007741	XM_003758721	XM_027855625	XM_007952621	XM_006872401	XM_003413683	XM_004369192	XM_002757605	XM_017340645	XM_006236728	XM_027428813	XM_003984129	XM_004277083	XM_014829824	XM_021087371
ACTL10	XM_007474203	XM_020998850		XM_027867237	XM_007934567	XM_006860740	XM_010591620	XM_004370436	XM_008995516	XM_008256103	XM_003753813	XM_007641810	XM_023250921	XM_012534072	XM_014828784	XM_021077362
ACTL6A	XM_007501976	XM_020980752	XM_023500721	XM_027875927	XM_007948273	XM_006867700	XM_003412869	XM_004382323	XM_017964701	XM_002716442	XM_006232253	XM_027392007	XM_019840084	XM_004270517	XM_014838349	XM_003132545
ACTL6B	XM_001366913	XM_020979207	XM_003768820	XM_027844163	XM_007955844	XM_006859641	XM_003422510	XM_004386732	XM_017966351	XM_002711912	XM_006249120	XM_027416238	XM_003998492	XM_004268866	XM_014853960	XM_013995470
ACTL7A	XM_001364131	XM_020995510	XM_003761833		XM_007951935	XM_006864689	XM_003407815	XM_023727414	XM_017975323	XM_002708122	XM_008763707	XM_027403060	XM_003995735	XM_012533658	XM_014834501	XM_001924313
ACTL7B	XM_001362175	XM_020995511	XM_003761834		XM_007951936	XM_006864690	XM_003407816	XM_004372191	XM_017975318	XM_002708125	NM_001025417	XM_027403061	XM_019816285	XM_004271515	XM_014834500	XM_001924353
ACTL8	XM_016422147				XM_007935631	XM_006866337	XM_003413440	XM_004377198	XM_002750337				XM_003989528	XM_004272579	XM_014836258	XM_021097835
ACTL9	XM_001377210	XM_020978168	XM_003761662	XM_027844072	XM_007953723	XM_006869006		XM_004378407	XM_002761691	XM_002722005	NM_001108077	XM_027418133	XM_023244415	XM_004277330	XM_014861931	XM_003480800
ACTN1	XM_001370071	XM_021004844	XM_003756374	XM_027843765	XM_007942313		XM_003408729	XM_004370976	XM_017977173	XM_017349364	NM_031005	XM_027418397	XM_019833192	XM_004262158	XM_014860305	NM_001243061
ACTN2	XM_007481574	XM_021000462	XM_003767797		XM_007956229	XM_006872001	XM_023549306	XM_004372792	XM_008985768	XM_002717321	NM_001170325	XM_027409451	XM_023240369	XM_004271560	XM_014846524	NM_001243666
ACTN3	XM_001364904	XM_020968160	XM_012552786	XM_027856119		XM_006860878	XM_003419559	XM_004383689	XM_002807373	XM_002709226	NM_133424	XM_027408655	XM_003993681	XM_004277972	XM_014844758	XM_005660645
ACTN4	XM_003341057	XM_020978446	XM_023499983	XM_027855492	XM_007955514	XM_006871454	XM_023539834	XM_023742309	XM_008987951	XM_017342208	XM_008759185	XM_027430527	XM_019819583	XM_004284255	XM_014848681	XM_003127120
ACTR10	XM_001369038	XM_020986462	XM_003756307	XM_027842923	XM_007951872	XM_006864605	XM_003408673	XM_023726228	XM_009006089	XM_002718270	NM_001009602	XM_027418204	XM_023255723	XM_004279307	XM_014864308	XM_003353492
ACTR1A	XM_001369233	XM_020967514	XM_003755417	XM_027851703	XM_007939894	XM_006831294	XM_023546781	XM_004370083	XM_002756557	XM_002718634	XM_006231470	XM_027407132	XM_003994364	XM_004268517	XM_014851959	XM_001928877
ACTR1B	XM_001370364	XM_020984026	XM_023494571	XM_027853141	XM_007959449	XM_006876613	XM_010601365	XM_004369335	XM_008991932	XM_002710003	NM_001039028	XM_027386852	XM_003983921	XM_004277774	XM_014859151	XM_021087260
ACTR2	XM_007476739	XM_020985425	XM_003759244	XM_027865169	XM_007940066	XM_006862952	XM_003413642		XM_002757688	XM_002709836	XM_017599128	XM_027388068	XM_003984060	XM_004280621	XM_014836772	XM_005662508
ACTR3	XM_007494073	XM_021009421	XM_012544681	XM_027835514	XM_007937627		XM_010586354	XM_023730180	XM_002749510	XM_002712405	NM_031068	XM_027417777	XM_023259267	XM_004276490	XM_014859007	NM_001134343
ACTR3B	XM_007504647	XM_021009619		XM_027841041	XM_007950143	XM_006873668	XM_023548057	XM_023727973	XM_002751813	XM_008263927	NM_001191860	XM_027428407	XM_023250778	XM_004281224	XM_014828952	XM_021079304
ACTR5	XM_007474439	XM_020990807	XM_023507316	XM_027867204	XM_007934750	XM_006876638	XM_003411545	XM_004370572	XM_017972046	XM_002710769	NM_001108600	XM_027421238	XM_023251257	XM_004272844	XM_014847210	XM_021077707
ACTR6	XM_007503270	XM_020978978	XM_003771061	XM_027855756	XM_007947200	XM_006871115	XM_003405286	XM_004373747	XM_002752899	XM_002711218	XM_006241243	XM_003507330	XM_003989157	XM_004269491	XM_014835018	XM_003355672
ACTR8	XM_001362347	XM_020970623	XM_023498351	XM_027835930	XM_007937246	XM_006862054	XM_003410052	XM_004368625	XM_008981819	XM_002713256	XM_006252682	XM_027389598	XM_019822949	XM_004267925	XM_014827075	XM_013981789
ACTRT3	XM_007502248	XM_020979720	XM_003766820	XM_027875753	XM_007946642	XM_006861815	XM_003416249	XM_023737889	XM_002759400	XM_002716384	NM_001108942	XM_003503503	XM_003991959	XM_004270572	XM_014846472	XM_003358668
ACVR1	XM_007494196	XM_021004896	XM_003763877		XM_007941820	XM_006872035	XM_023542938	XM_023730415	XM_008998867	XM_017342862	XM_008761864	XM_027437285	XM_019838130	XM_004276789	XM_014859378	XM_021076458
ACVR1B		XM_020966199	XM_012551495	XM_027844366	XM_007949579	XM_006870023	XM_010596737	XM_023742424	XM_002752485	XM_017341873	XM_008765678		XM_023257091	XM_004274300	XM_014847440	XM_013988268
ACVR1C	XM_007494193	XM_021004937	XM_023499220		XM_007941816	XM_006872036	XM_010586307	XM_012555264	XM_008998868	XM_008258601	NM_139090	XM_027420398	XM_023259333	XM_004276790	XM_014858266	XM_003133418
ACVR2A	XM_007494127	XM_020984738	XM_012544709	XM_027835662	XM_007934961	XM_006834558	XM_010586330	XM_023730370	XM_008998926	XM_017342835	XM_008761703	XM_027420474	XM_019838079	XM_004268237	XM_014831696	NM_001204765
ACVR2B	XM_007500378	XM_020981276	XM_023498260	XM_027837051	XM_007945709	XM_006869144	XM_023554809	XM_012555835	XM_003735084	XM_008253728	XM_006244072	XM_027415377	XM_023260731	XM_004277900	XM_014859602	NM_001005350
ACVRL1	XM_007502876	XM_020966225	XM_012551490	XM_027844365	XM_007949581	XM_006870024	XM_010596729	XM_023742421	XM_002752484	XM_017341872	XM_017594667		XM_011283947	XM_004274302	XM_014847438	XM_021091671
ACY1	XM_001380432	XM_020999180	XM_003762596	XM_027837042	XM_007952038	XM_006876046			XM_002758406	XM_002713374	XM_006243716	XM_027414394		XM_012532336	XM_014826599	XM_021068527
ACY3	XM_001368070	XM_020968418	XM_023506597	XM_027856167	XM_007944933	XM_006861052	XM_010599149		XM_009008670		XM_006230734	XM_027408747	XM_023239753	XM_004278128		XM_021083255
ACYP1	XM_001367817	XM_020986268	XM_023502050	XM_027844873	XM_007941358	XM_006865520	XM_010588753	XM_004371052	XM_003734042	XM_008272032	XM_017594098	XM_027418540	XM_011283412	XM_004262250	XM_014835786	NM_001190198
ACYP2	XM_016428290	XM_020996281	XM_012540217	XM_027865452	XM_007954002	XM_006873537	XM_023557221		XM_017964335	XM_017340779	XM_017599325	XM_027387931	XM_019827199	XM_004284362	XM_014842993	XM_021088228
ADA	XM_007476922	XM_020984117	XM_012539777	XM_027851566	XM_007938458	XM_006839347	XM_010591709		XM_008995981	XM_002721061	NM_130399	XM_003504567	XM_011280709	XM_012534121	XM_014845907	XM_021077978
ADA2		XM_021001747	XM_023504660	XM_027857338			XM_023548973						XM_023256594
ADAD1	XM_007495530	XM_021008263	XM_012551895	XM_027853750	XM_007946454	XM_006866270	XM_003410428	XM_004386849	XM_008992754	XM_008267925	XM_006232278	XM_027391817	XM_019829002	XM_004265101	XM_014845511	XM_005666892
ADAD2	XM_016429983	XM_020989462	XM_023495075	XM_027845960	XM_007939204	XM_006860291	XM_023557990	XM_023732512	XM_017966773	XM_008252505	XM_008772652	XM_027410808	XM_011290271	XM_004280151	XM_014841337	XM_013988486
ADAL	XM_016428318	XM_021009184	XM_003756053	XM_027869875	XM_007935263	XM_006831721	XM_010598386	XM_004380682	XM_009005318	XM_008269104	XM_008762166	XM_027422076	XM_011283042	XM_012534541	XM_014847124	XM_013993099
ADAM10	XM_007479669	XM_020981811	XM_023498534	XM_027851769	XM_007958450	XM_006831603	XM_010598010	XM_023729677	XM_017976612	XM_002718210	NM_019254	XM_027411222	XM_011282902	XM_004274677	XM_014839442	NM_001130531
ADAM11		XM_020997734	XM_023502468	XM_027873131	XM_007955241	XM_006832748	XM_023553748	XM_012554942	XM_002748095	XM_008271627	XM_017597403	XM_027427996	XM_023243682	XM_004285969	XM_014849465	XM_003131347
ADAM12	XM_007478237	XM_020973659	XM_023502984	XM_027855904	XM_007936890	XM_006867472	XM_023559849	XM_012555120	XM_008978894	XM_008274835	XM_017604040	XM_027409111	XM_023241073	XM_004265717	XM_014832041	XM_021072593
ADAM15	XM_007482015	XM_020991611	XM_023502266		XM_007948615	XM_006861520	XM_023554031	XM_012559131	XM_017966322	XM_017345833	XM_008761203	XM_027393236	XM_023247695	XM_004284632	XM_014837059	XM_021089733
ADAM17	XM_007476152	XM_020992617	XM_003757874	XM_027850326	XM_007935108	XM_006863985	XM_003411879	XM_004373071	XM_002758042	XM_002722480	NM_020306	NM_001243992	XM_003984509	XM_004274897	XM_014866764	XM_021085853
ADAM18			XM_012539969		XM_007935064		XM_023551091	XM_004382137		XM_008273933	XM_017600384	XM_027395313			XM_014837721
ADAM19			XM_023505905	XM_027841891	XM_007946396	XM_006863931	XM_010594148	XM_023726561	XM_002744097	XM_002710340	NM_001160228	XM_027425279	XM_011286766	XM_004280980	XM_014842714	XM_003134106
ADAM2	XM_007476385	XM_020979692			XM_007935065		XM_003412401	XM_004382138	XM_002756984	XM_017350118	NM_020077	XM_027390295	XM_011281508	XM_004284898	XM_014837720	NM_213957
ADAM22	XM_007504973	XM_020987464	XM_023505119	XM_027847942	XM_007939839	XM_006834319	XM_023544652	XM_023736074	XM_009002520	XM_017344365	XM_017602744	XM_027391563	XM_019825413	XM_004265633	XM_014866610	XM_021063337
ADAM23	XM_007501857	XM_021008749	XM_023500656	XM_027873781	XM_007934813	XM_006861942	XM_003406108	XM_004378270	XM_008999325	XM_008259040	XM_008767089	XM_027397057	XM_011285539	XM_004262805	XM_014836403	XM_021076149
ADAM28	XM_007477825	XM_021001187	XM_023495300	XM_027840028	XM_007938785	XM_006864444	XM_023551006	XM_023736694	XM_008979108	XM_017338045	XM_017599628	XM_027440197	XM_006930633	XM_004270729	XM_014860804	XM_005670434
ADAM30		XM_020998403				XM_006861685	XM_010589689		XM_002759800	XM_008264579	NM_001109600	XM_027393524		XM_004263300	XM_014831043	XM_001926562
ADAM33	XM_007496878	XM_021005409	XM_012552393	XM_027836265	XM_007934679	XM_006874853	XM_010591557	XM_004383071	XM_017971929	XM_017341740	XM_017601155	XM_027426571	XM_006929892	XM_004285340	XM_014867097	XM_021077386
ADAM7	XM_016430235	XM_021001061	XM_012540556	XM_027839965	XM_007938783	XM_006864442	XM_023551005	XM_004382159	XM_017963683	XM_017340965	NM_020301	XM_027390033	XM_023252467	XM_004286965	XM_014860799	XM_021074374
ADAM8		XM_020973068	XM_023495609	XM_027840469	XM_007936874	XM_006867488		XM_023730068	XM_017963301	XM_017348635	XM_006230499	XM_027409059	XM_011287631	XM_012531623	XM_014856864	XM_021073932
ADAM9	XM_007476371	XM_020985222	XM_023494731	XM_027865196	XM_007935059	XM_006859940	XM_003412518	XM_004383416	XM_008979358	XM_002720772	NM_001014772	XM_027395315	XM_003984768	XM_004284897	XM_014853382	XM_021075120
ADAMDEC1	XM_007477868	XM_021001124	XM_023495301	XM_027840029	XM_007938784	XM_006864443	XM_003412371	XM_004382158	XM_003734575	XM_008249489	XM_017599627	XM_027440203	XM_019829988	XM_004270730	XM_014860802	XM_003132811
ADAMTS1	XM_007493148	XM_020995953	XM_012544344	XM_027875588	XM_007943503	XM_006872477	XM_003410323	XM_004371362	XM_008986529	XM_008267152	NM_024400	XM_003509792	XM_019839482	XM_004264486	XM_014866261	NM_001144843
ADAMTS10	XM_007489459	XM_020978187	XM_003760877	XM_027844123	XM_007953692	XM_006868878	XM_023540536	XM_004378406	XM_017967278	XM_002722006	XM_017594820	XM_003510498	XM_023244418	XM_004277329	XM_014861936	NM_001246250
ADAMTS12	XM_003340624	XM_020995368	XM_023496152	XM_027868744		XM_006875388	XM_003407880	XM_004385253	XM_002745059	XM_002714101	NM_001106420	XM_027401266	XM_023239155	XM_004266022	XM_014831237	XM_021076980
ADAMTS13	XM_001371685	XM_020981965	XM_023494329	XM_027869764	XM_007954323	XM_006863826	XM_023539407	XM_004388704	XM_017963200	XM_017340444	XM_006233879	XM_027423003	XM_023242957	XM_004285052	XM_014863277	XM_013987092
ADAMTS14	XM_007478203	XM_020975199		XM_027840605	XM_007940717	XM_006835857	XM_023547041	XM_012557502	XM_002756266	XM_017348726	XM_006256449	XM_027388293	XM_023240520	XM_012537105	XM_014840304	XM_013990433
ADAMTS15	XM_001365816	XM_020963820	XM_003764411	XM_027835268	XM_007955173	XM_006873067	XM_003417409	XM_004379319	XM_002754595	XM_002708592	NM_001106810	XM_027437770	XM_003992579	XM_004280494	XM_014858524	XM_003130081
ADAMTS16	XM_001370697	XM_021004427	XM_003759608	XM_027869000	XM_007953260	XM_006874965	XM_003408138	XM_004380276	XM_017970002	XM_008251201	XM_003748684	XM_027400125	XM_023239735	XM_004274535	XM_014828468	XM_021076731
ADAMTS17	XM_016426268	XM_020963864	XM_023497444	XM_027852040	XM_007959940	XM_006872136	XM_010593865	XM_004372648	XM_017973265	XM_008248768	XM_006229360	XM_027408107	XM_023254978	XM_004271650	XM_014854227	XM_013993230
ADAMTS18	XM_007477046	XM_020964912	XM_003758367	XM_027865019	XM_007939106	XM_006860150	XM_003418165	XM_004377704	XM_017966915	XM_017342377	NM_001191944	XM_027406073	XM_023245122	XM_004280125	XM_014844305	XM_021093765
ADAMTS2	XM_007473888	XM_020964237	XM_023505669	XM_027841791	XM_007953408	XM_006874455	XM_023552212	XM_004387150	XM_002806603	XM_008274971	XM_008767677	XM_027427626	XM_023254116	XM_012538326	XM_014860842	XM_021084334
ADAMTS3	XM_001374936	XM_020988493	XM_012551960	XM_027854644	XM_007942793	XM_006876862	XM_003414158	XM_004383320	XM_002745741	XM_008267763	XM_006250774	XM_027388364	XM_011281725	XM_004283565	XM_014847231	XM_021101423
ADAMTS4	XM_001381659	XM_020972002	XM_003769651	XM_027854820	XM_007947733	XM_006861670	XM_003415197	XM_004390169	XM_008984775	XM_002715171	NM_023959	XM_027419007	XM_003999565	XM_004284397	XM_014835518	XM_003481414
ADAMTS5	XM_007493147	XM_020996009	XM_003763373	XM_027875427	XM_007943504	XM_006872478	XM_003410322	XM_004371363	XM_002761329	XM_002716775	NM_198761	XM_027412358	XM_023238835	XM_004264487	XM_014866273	XM_021070865
ADAMTS6	XM_007486387	XM_021007265	XM_012541060	XM_027863321	XM_007952853	XM_006878417	XM_003408062	XM_004374547	XM_002744914	XM_002714062	XM_017591187	XM_027401535	XM_023257025	XM_004270746	XM_014848508	XM_021076778
ADAMTS7	XM_016428383	XM_020975991	XM_023495606	XM_027840600	XM_007951856	XM_006870941	XM_023552832	XM_004387478		XM_002721600	XM_006243527	XM_007642651	XM_023254780	XM_004285277	XM_014856410	XM_021098838
ADAMTS8	XM_007495137	XM_020963811	XM_003775286	XM_027877566	XM_007955175	XM_006873068	XM_010597166	XM_004379382	XM_002754594	XM_008259140	XM_003754395	XM_027411735	XM_019812925	XM_004280493	XM_014858506	XM_003130083
ADAMTS9	XM_007500028	XM_020978321	XM_023498095	XM_027863776	XM_007948081	XM_006862109	XM_010589691	XM_004368663	XM_002807595	XM_002713292	NM_001107877	XM_027428903	XM_003982398	XM_004267994	XM_014859294	XM_003132298
ADAMTSL1		XM_021002228	XM_023497962	XM_027862671	XM_007952533	XM_006864475	XM_010587919		XM_017973760	XM_008254434	XM_017602899		XM_011288618	XM_004276107	XM_014845577	XM_021074267
ADAMTSL2	XM_007475239	XM_020981955	XM_023494331	XM_027869543	XM_007954305	XM_006863715	XM_010599986	XM_004388669	XM_009005751		XM_231125		XM_023242967	XM_004285004	XM_014863333	XM_005654608
ADAMTSL3	XM_007479266	XM_020966099	XM_023496553	XM_027851956	XM_007945172	XM_006870947	XM_010593790	XM_023741699	XM_017973157	XM_008275279	NM_001107533		XM_023254830	XM_012536168	XM_014842654	XM_021098874
ADAMTSL4	XM_007485381	XM_021004523	XM_023503554		XM_007950942	XM_006861376	XM_023547368	XM_004389576	XM_008984275	XM_017345906	XM_017590903	XM_007631085	XM_023259121	XM_012538853	XM_014865379	XM_013997191
ADAMTSL5	XM_007489341	XM_021009079	XM_012542214	XM_027853308	XM_007954607	XM_006876751	XM_023541793	XM_004378675	XM_017968119		XM_006240915	XM_027419357	XM_006928180	XM_004285860	XM_014845663	XM_021084234
ADAP1	XM_007498307	XM_020978680	XM_012542789		XM_007941262	XM_006859798	XM_023555897	XM_004385932	XM_017969274		XM_017598251	XM_027413469	XM_023246235	XM_004268990	XM_014846643	NM_214226
ADAP2	XM_007485565	XM_020963311	XM_023503608		XM_007937550		XM_023553454	XM_023739648	XM_002748337	XM_017349004	XM_017597484	XM_027426523	XM_023244219	XM_004267172	XM_014862041	XM_021066054
ADAR	XM_007481998	XM_020991643	XM_003768054		XM_007948618	XM_006861508	XM_023554019	XM_004388557	XM_017966312	XM_017345850	XM_006232776	XM_027393266	XM_023247940	XM_012538603	XM_014837107	XM_021089756
ADARB1		XM_020973318	XM_023503968	XM_027857432	XM_007948690	XM_006876557	XM_003421937	XM_004384793	XM_008986806	XM_008251946	XM_006256275	XM_027394293	XM_023238632	XM_004264618	XM_014859799	XM_021071524
ADARB2	XM_007504706	XM_020990374	XM_012551184	XM_027841560	XM_007948115	XM_006874423	XM_003410687	XM_004385891	XM_017974013	XM_017350400	XM_008771689	XM_027434877	XM_011283586	XM_004278379		XM_021065069
ADAT1	XM_001367478	XM_020963539	XM_023495614	XM_027843225	XM_007940375	XM_006860157	XM_023556691	XM_004387827	XM_017966912	XM_017342374	XM_006255635	XM_027406059	XM_011290252	XM_004273288	XM_014847332	XM_005664333
ADAT2	XM_007484654	XM_020972504	XM_012549376	XM_027850749	XM_007948814	XM_006834611	XM_003403984	XM_004368863	XM_002747095	XM_002714855	NM_001115028	XM_027401996	XM_003986629	XM_004263756	XM_014850693	XM_001924236
ADAT3	XM_007489307	XM_021008797	XM_023496847	XM_027853136	XM_007954616	XM_006869070	XM_023541249	XM_012556214	XM_003735433		XM_017594558	XM_027419327	XM_023243283	XM_004286364	XM_014845647	XM_021084211
ADCK1	XM_007472730	XM_020986163	XM_023501780	XM_027844713	XM_007941406	XM_006864759	XM_023546425	XM_023726124	XM_002754229	XM_008271983	XM_017594261	XM_027418631	XM_006933032	XM_004262291	XM_014846732	XM_021099557
ADCK2	XM_001375309	XM_020997949	XM_012551072	XM_027842380	XM_007952783	XM_006861252	XM_023539150	XM_004382449	XM_002807064	XM_008250784	XM_006236326	XM_027391527	XM_003983109	XM_004272134	XM_014859236	XM_003134607
ADCK5	XM_007488774	XM_020995229	XM_023496654	XM_027857806	XM_007956067	XM_006830780	XM_010602155	XM_023741601	XM_008982998	XM_002724467	NM_001135798	XM_027404216	XM_011291519	XM_012531402	XM_014858124	XM_021090463
ADCY1	XM_007500576	XM_020971543	XM_003762551	XM_027837233	XM_007944142	XM_006832260	XM_023544192	XM_004386117	XM_017975647	XM_008261833	XM_017599234	XM_027388141	XM_006929062	XM_012537851	XM_014828340	XM_021078661
ADCY10	XM_007480711	XM_020974636	XM_003767400	XM_027868597	XM_007937730	XM_006872618	XM_010594987	XM_012557751	XM_017966107	XM_008263960	XM_008769677	XM_027417133	XM_019821559	XM_004269718	XM_014857624	XM_021088594
ADCY2	XM_001363655	XM_021004443	XM_003759615	XM_027868958	XM_007955662	XM_006875344	XM_010588063	XM_004380271	XM_002745132	XM_008248838	NM_031007	XM_027400117	XM_023239649	XM_004274498	XM_014828435	XM_021077007
ADCY3	XM_007475926	XM_020983957	XM_012539818	XM_027850465	XM_007939278	XM_006835234	XM_003411918	XM_004377567	XM_017964503	XM_017340918	NM_130779	XM_027386328	XM_011281268	XM_004268092	XM_014856975	XM_021087776
ADCY4	XM_001380234	XM_020971372	XM_003755902	XM_027843136	XM_007949234	XM_006835385	XM_010600548	XM_004390529	XM_017977031	XM_008269446	NM_019285	XM_027390529	XM_023256182	XM_012537900	XM_014868613	XM_001927556
ADCY5	XM_007494024	XM_020985965	XM_023499069	XM_027845254	XM_007943916	XM_006869426	XM_003412959	XM_023728701	XM_008982333	NM_001082628	XM_017598068	XM_027412774	XM_023260228	XM_004278826	XM_014829575	XM_021070242
ADCY6	XM_007506520	XM_020977159	XM_003770896	XM_027844357	XM_007937871	XM_006870104	XM_023555825	XM_023742351	XM_017976022	XM_017341825	XM_017594669	XM_007651345	XM_019834866	XM_004274389	XM_014850030	XM_021091586
ADCY7	XM_016428449	XM_020985149	XM_012553793	XM_027869780	XM_007947892		XM_023555616	XM_023726924	XM_017966898	XM_008275048	XM_017601390	XM_027405525	XM_019819729	XM_004265062	XM_014830270	XM_021094200
ADCY8	XM_007488342	XM_020997906	XM_012541819	XM_027845527	XM_007940545	XM_006830840	XM_010588496	XM_004373008	XM_002807642	XM_002710549	XM_006241703		XM_004000120	XM_004265316	XM_014831339	XM_021088903
ADCY9	XM_007499075	XM_020995690	XM_023497722	XM_027859742	XM_007939578	XM_006874904	XM_003417743	XM_004373208	XM_002755871	XM_017338218	XM_008767525	XM_027439265	XM_023246667	XM_004270236	XM_014833099	XM_021086710
ADCYAP1	XM_007487642	XM_020970698	XM_012541518		XM_007935609		XM_003406377		XM_008979573	XM_017344061	XM_006245673	XM_027442093	XM_003995051	XM_012534443	XM_014862985	NM_001001544
ADCYAP1R1	XM_016427038	XM_020964439		XM_027835906	XM_007945359	XM_006832272	XM_010587186	XM_023739607	XM_003733567	XM_002713739	XM_017592431	XM_027437620	XM_019825655	XM_004269934	XM_014841070	XM_021078470
ADD1	XM_007496820	XM_020992173	XM_023506129	XM_027836090	XM_007953499	XM_006875313	XM_010591342	XM_023737978	XM_008993694	XM_017338305	XM_017599067	XM_027387157	XM_023253494	XM_012531365	XM_014832815	XM_013978492
ADD2	XM_007476309	XM_020985313	XM_003757960	XM_027865295	XM_007940109	XM_006862915	XM_023552750	XM_004369374	XM_002757648	XM_008254275	XM_017592432	XM_027428579	XM_023251746	XM_004277043	XM_014836686	XM_021087397
ADD3	XM_001368648	XM_020987991	XM_023495996	XM_027851579	XM_007941541	XM_006831328	XM_023546746	XM_023729921	XM_017979295	XM_017348551	XM_006231602		XM_011287553	XM_004265859	XM_014865718	XM_021073192
ADGB	XM_007484699	XM_020986563	XM_012549390	XM_027850678	XM_007943219	XM_006872054	XM_023550601	XM_023729236	XM_003732751	XM_008263619	XM_017589011		XM_006932082	XM_004263737	XM_014850646	XM_013992506
ADGRA1		XM_020973047		XM_027840488			XM_023559834		XM_008978955	XM_002724189	XM_006223699	XM_027409067	XM_006938288	XM_004265695	XM_014856857	XM_021073912
ADGRA2	XM_007476341	XM_020985273	XM_023494709	XM_027865111			XM_003412538		XM_002807488	XM_017350335	XM_003751617	XM_027395384	XM_023252612	XM_004284873	XM_014851378	XM_003133366
ADGRA3	XM_001368101	XM_020992518	XM_023506068	XM_027836611			XM_003411288		XM_002745946	XM_008274595	XM_003751373	XM_027384195	XM_023253254	XM_004266197	XM_014838837	XM_021101061
ADGRB1	XM_007488406	XM_020995352	XM_012541860	XM_027845202					XM_017965550			XM_027383934	XM_023248346	XM_004265402	XM_014835450	XM_021088791
ADGRB2	XM_016433353	XM_020983541	XM_003775292	XM_027864588			XM_023554471		XM_009000801	XM_017350236	XM_006238935	XM_027399406	XM_019836565	XM_004266540	XM_014837947	XM_021095787
ADGRB3	XM_007484165	XM_021000205	XM_003769193	XM_027852945			XM_023544583		XM_017971196	XM_002714524	NM_001106898	XM_027438776	XM_011282404	XM_004270131	XM_014842250	XM_021072833
ADGRD1	XM_007489614	XM_021004341	XM_023496952	XM_027844233			XM_023540413		XM_017976507	XM_008250413	XM_017604478	XM_007653651	XM_019814407	XM_004276633	XM_014858041	XM_021072216
ADGRD2	XM_007474636	XM_020967586	XM_012553694				XM_010587995		XM_017978719	XM_017350034			XM_019816497	XM_004269383		XM_021085467
ADGRE1	XM_016432146	XM_020971240	XM_023496749	XM_027851164			XM_023540675		XM_017967273		NM_001007557	XM_007642457	XM_023240916	XM_012535766	XM_014843646	XM_021083951
ADGRE5	XM_007489056	XM_020979922	XM_023496763	XM_027851034			XM_023551873		XM_003735501	XM_017340381	XM_006255280	XM_027406167	XM_023246285	XM_012535878	XM_014861645	XM_021080704
ADGRF1	XM_007484038	XM_020993953	XM_012549104	XM_027838295			XM_003404152		XM_008994543	XM_008263018	XM_017603762	XM_007647277	XM_006931791	XM_004267506	XM_014837524	XM_021098132
ADGRF2	XM_016431121	XM_020993839		XM_027838312			XM_003404151		XM_008994551	XM_008263020	XM_017603819	XM_027439540	XM_023254048		XM_014834688	XM_013996166
ADGRF3	XM_007475947	XM_020983918	XM_012539833	XM_027850322			XM_023550517		XM_017964021	XM_008254656	XM_006239800	XM_027424528	XM_006930448	XM_004286884	XM_014843539	XM_021087733
ADGRF4	XM_007484051	XM_020993844		XM_027838277			XM_003404447		XM_008994549	XM_008263023	XM_008757976	XM_027387471	XM_019830695		XM_014834685	XM_003354824
ADGRF5	XM_007484030	XM_020993882	XM_023503025	XM_027838283			XM_023545156		XM_008994539	XM_008263013	XM_008766832	XM_027439542	XM_019830688	XM_004267507	XM_014837519	XM_013978015
ADGRG1	XM_007477560	XM_020963646	XM_023495415	XM_027857929			XM_010596058		XM_017966932	XM_017342246	XM_008772264	XM_027405676	XM_019819792	XM_004264930	XM_014827292	XM_021093336
ADGRG2	XM_007500817	XM_021007456	XM_023500304	XM_027835449			XM_003415956		XM_002762687	XM_008272407	XM_017601926	XM_027432777	XM_023249384	XM_004286239	XM_014847893	XM_013985969
ADGRG3	XM_001376500	XM_020963713	XM_012540710	XM_027857953			XM_010596146		XM_008985949	XM_008257340	XM_006255126	XM_003509802	XM_019819797	XM_004265067	XM_014827286	XM_021093918
ADGRG4		XM_020971749	XM_023506999	XM_027846422			XM_023539452		XM_002807917	XM_008273276		XM_027434826	XM_023248981	XM_004278747	XM_014853043	XM_021079872
ADGRG5	XM_016428084	XM_020963690	XM_012540694	XM_027857938			XM_023555560		XM_008985937	XM_017342244	NM_001107410	XM_027441702	XM_023245318	XM_012531301	XM_014827360	XM_021093915
ADGRG6	XM_007484639	XM_020972481	XM_023503240	XM_027850672			XM_010588714		XM_017971439	XM_008263579	XM_218313	XM_027401970	XM_019831320	XM_004263759	XM_014854874	XM_021087248
ADGRG7	XM_016433188	XM_020999959	XM_023501382	XM_027866521			XM_010598622		XM_002758880	XM_002716610	XM_003751038	XM_007645375	XM_023260092	XM_004272652	XM_014853313	XM_021070565
ADGRL1	XM_007489148	XM_020994842	XM_003760656	XM_027850845					XM_017967290	XM_002724222	NM_022962	XM_027406173	XM_023246270	XM_012535871	XM_014861686	XM_021083697
ADGRL2	XM_007480632	XM_020988660	XM_023501727	XM_027873934			XM_023549442		XM_009001545	XM_008264985	NM_001190475	XM_027395941	XM_019837292	XM_004285823	XM_014859694	XM_021096377
ADGRL3	XM_007496390	XM_020999814	XM_023505987	XM_027836482			XM_010595700		XM_017970514	XM_017347535	XM_008769984	XM_027390973	XM_011281860	XM_004268356	XM_014866355	XM_021100590
ADGRL4	XM_001362822	XM_020988659	XM_023501736	XM_027873969			XM_003411218		XM_009001541	XM_002715900	NM_022294	XM_003496431	XM_019837288	XM_004279932	XM_014850013	XM_005665360
ADGRV1	XM_001366741	XM_021008338	XM_023496074	XM_027864178			XM_003404981		XM_017965412	XM_017344593	XM_017594308	XM_027401879	XM_023258340	XM_004263660	XM_014857082	XM_021085372
ADH5			XM_012552035	XM_027837468				XM_004390244	XM_002745569	NM_001082624	NM_001126120	XM_027395816	XM_003985151		XM_014865086	NM_001244833
ADHFE1	XM_007487036	XM_021002098	XM_003759739		XM_007949726	XM_006860045	XM_023546043	XM_023727721	XM_002758980	XM_008255588	XM_008763507	XM_027442745	XM_003999857	XM_004274961	XM_014838519	XM_003125603
ADI1	XM_001381307	XM_020965853	XM_012539892	XM_027840443	XM_007957886	XM_006863968	NM_001286027	XM_004373088	XM_008981199	NM_001285837	NM_199097	NM_001285925	XM_023252162	XM_004274916	XM_014866795	NM_001243698
ADIPOQ	XM_001377581	XM_021005824	XM_003770183	XM_027862317	XM_007935990	XM_006869737	XM_003412909	XM_004382245	XM_002758163	NM_001082222	NM_144744	XM_027412972	NM_001085438	XM_004278474	XM_014843352	NM_214370
ADIPOR1	XM_007481162	XM_021003083	XM_003767574	XM_027843434	XM_007941148	XM_006834121	XM_003410234	XM_023730334	XM_008985441	XM_002717585	XM_006249852	XM_027417553	NM_001134681	XM_012538911	XM_014855385	XM_005668010
ADIPOR2	XM_007503817	XM_021001663	XM_023504632	XM_027857280	XM_007937031	XM_006862719	XM_010590785	XM_004381210	XM_017975859	XM_017343436	XM_006237183	XM_027429276	XM_003988264	XM_012536477	XM_014854153	XM_021091197
ADIRF	XM_001372807	XM_020997025	XM_003755188	XM_027860559	XM_007955930	XM_006875914	XM_003418599	XM_004386082	XM_002756148				XM_003994138	XM_004272997	XM_014841516
ADK	XM_007478433	XM_021006124	XM_012553773	XM_027858815	XM_007940591	XM_006835923	XM_010589243	XM_004383208	XM_002756211	XM_008269935	XM_006251631	NM_001244850	XM_019813327	XM_004273087	XM_014860631	XM_021072588
ADM	XM_001379402	XM_021002025	XM_003773595	XM_027852702	XM_007955103	XM_006873004	XM_023550859	XM_004369642	XM_002807322	XM_002708810	XM_008759687	XM_007648890	XM_019812049	XM_004279196	XM_014844192	NM_214107
ADM2	XM_007502757	XM_020982867	XM_023505540	XM_027854406	XM_007954750		XM_023542306	XM_004380024	XM_017965844	XM_017340010	NM_201426	XM_027396272	XM_011284368	XM_004279615	XM_014864534	NM_001206384
ADNP	XM_007475737	XM_020984212	XM_003757686	XM_027850940	XM_007938312	XM_006839182	XM_003419895	XM_023742956	XM_017972112	XM_008250427	NM_022681	XM_016975622	XM_006929663	XM_012537807	XM_014832520	XM_013985467
ADNP2	XM_007487841	XM_020986876	XM_023496308	XM_027852463	XM_007953298	XM_006875894	XM_003406682	XM_023741235	XM_008980033	XM_008252907	NM_001127373	XM_027403649	XM_019815489	XM_004280025	XM_014832210	XM_005660559
ADO	XM_007478271	XM_020998181		XM_027840746	XM_007958997	XM_006835807	XM_010589147	XM_023739208	XM_009009873	XM_008270085	NM_001107626		XM_003993968	XM_004279984	XM_014833399	XM_005671024
ADORA1	XM_016430085	XM_021003204	XM_003767576	XM_027870736	XM_007941155	XM_006834116	XM_023548274	XM_004375269	XM_017966570	NM_001171073	XM_006249859	XM_027417565	XM_023247833	XM_004282490	XM_014855225	XM_005653724
ADORA2A	XM_001379310	XM_020977638		XM_027845685	XM_007957400	XM_006874948	XM_010598713	XM_004386210	XM_009007848	XM_008250165	XM_017601554	XM_027394202	XM_006938627	XM_004276056	XM_014866285	XM_003483462
ADORA2B	XM_003340525	XM_021007042	XM_012549872	XM_027861773	XM_007945575	XM_006875908	XM_023539615	XM_004375960	XM_017971702	NM_001082175	NM_017161	XM_027427213	XM_023244088	XM_004266808	XM_014853192	XM_021066285
ADORA3		XM_021001664	XM_012549582	XM_027860357	XM_007949247	XM_006878223		XM_023734932	NM_001302791	NM_001082058	XM_006233067	XM_003514809	XM_006935002	XM_004263184	XM_014837244	NM_001243435
ADPGK	XM_007478120	XM_020994454	XM_023499719	XM_027847393	XM_007956922	XM_006866513	XM_010593878	XM_004374726	XM_009005208	XM_017338553	XM_006243170	XM_003502397	XM_023255082	XM_012535381	XM_014849726	XM_021099099
ADPRH	XM_007493734	XM_020985874	XM_023501058		XM_007943868	XM_006864152	XM_003412843	XM_004373657	XM_002758778	XM_002716668	XM_006248360	XM_027412690	XM_019839801	XM_004278523	XM_014829561	NM_001244347
ADPRHL1	XM_001364760	XM_020965128	XM_003765710		XM_007942381	XM_006851521	XM_003413629	XM_004369385		XM_008251906	XM_006253439		XM_019829904	XM_004273589	XM_014867919	XM_003357909
ADPRHL2	XM_016422496	XM_020983675	XM_003765361	XM_027864784	XM_007947645	XM_006867611	XM_003415299	XM_004371944	XM_002750613	XM_008273685	NM_001108680	XM_027399282	XM_023258475	XM_004266466	XM_014840123	XM_003127788
ADPRM	XM_007482989	XM_020966014	XM_003770638	XM_027850227	XM_007948044	XM_006878410	XM_003416933	XM_023731069	XM_017972277	XM_017349067	XM_006246604	XM_027427122	XM_011288837	XM_004266834	XM_014864162	XM_021066277
ADRA1A	XM_001371208	XM_021007717	XM_023495290	XM_027840021	XM_007938744		XM_003412463	XM_004382172	XM_002756819	NM_001082380	XM_006252107	XM_027390278	XM_011281429	XM_004270686	XM_014845390	XM_005657246
ADRA1B	XM_001369780	XM_020992406	XM_003756780	XM_027841865	XM_007949918	XM_006864921	XM_003404870	XM_004371247	XM_017967235	XM_017340976	NM_016991	XM_027436427	XM_023260079	XM_004285246	XM_014842729	XM_021076920
ADRA1D	XM_001380223	XM_021001140	XM_012540532	XM_027846123	XM_007934674	XM_006870414		XM_023737567	XM_002747323	XM_017341761	NM_024483	XM_027421732	XM_023251427	XM_004285282	XM_014867075	NM_001123073
ADRA2A	XM_007479023	XM_020988015	XM_003755383	XM_027852245	XM_007941606	XM_006831339	XM_010588992	XM_004374847	XM_009010277	NM_001082693	NM_012739	XM_007651381	NM_001039955	XM_004265845	XM_014851182	NM_214400
ADRA2B	XM_007476536	XM_020988426	XM_003758102	XM_027853960	XM_007959430	XM_006873521	XM_023541146	XM_004369348	XM_003734674	XM_008253857	NM_138505	XM_027421900	XM_006930331	XM_004277792	XM_014864224	NM_001037148
ADRA2C	XM_001373089	XM_020992287	XM_003773416	XM_027836526		XM_006875324	XM_010591450		XM_017970670		NM_138506	XM_027387124	XM_023253342	XM_004265160		XM_005666516
ADRB1	XM_007478980	XM_020988098		XM_027851873	XM_007941590	XM_006831487	XM_010589300	XM_004374860	XM_002756607	XM_002718755	NM_012701		NM_001009375	XM_004265818		NM_001123074
ADRB2	XM_001380743	XM_020969134	XM_003756846		XM_007943587	XM_006863852	XM_003404840	XM_004384918	XM_002744350	XM_002710297	NM_012492	XM_027402776	NM_001009247	XM_004280375	XM_014852584	XM_021081158
ADRB3	XM_001381823	XM_020985268	XM_023494713	XM_027865048	XM_007935057	XM_006859997	XM_003412408	XM_004383428	XM_008979326	XM_002720807	XM_008771315	XM_003498233	XM_019828152	XM_004286782	XM_014851381	XM_021074691
ADRM1	XM_001368227	XM_020981530	XM_012539648	XM_027853389	XM_007954718	XM_006873360	XM_003421771	XM_004370196	XM_008996229		NM_031708	XM_027419887	XM_023251035	XM_004282335	XM_014849173	XM_021078219
ADSL	XM_001377918	XM_020982673	XM_023504344	XM_027874012	XM_007941695	XM_006865164	XM_023559900	XM_023729065	XM_002763911	XM_008275194	NM_001130503	NM_001244045	XM_003989280	XM_004279511	XM_014858962	NM_001130733
ADSS	XM_001377547	XM_020982096	XM_003767775		XM_007949148	XM_006871276	XM_010591056	XM_004375864	XM_017966693	XM_008268176	NM_001105975	NM_001292059	XM_023247274	XM_004284516	XM_014867667	NM_001097508
ADSSL1	XM_001366493	XM_020979480	XM_003756503	XM_027849273	XM_007944586	XM_006839488	XM_003408878	XM_004376756	XM_017977368		XM_003750237	NM_001291947	XM_023256125	XM_004262447	XM_014854591	NM_001097509
ADTRP	XM_016431771	XM_020963037	XM_023496340	XM_027839812	XM_007952236	XM_006864121	XM_023555815	XM_023737443	XM_002746225	XM_017344905	XM_006253833	XM_027410417	XM_006931454	XM_012534333	XM_014844453	XM_021100189
AEBP1	XM_007475846	XM_020984076	XM_023494563	XM_027851772	XM_007944139	XM_006832253	XM_003418606	XM_004386089	XM_017975646	XM_008261811	XM_006251316	XM_003504750	XM_023250109	XM_004282963	XM_014828222	XM_003134886
AEBP2	XM_016425878	XM_020994341	XM_012550687	XM_027838809	XM_007946791		XM_023554707	XM_023725184	XM_009003239	XM_008259574	XM_008763377	XM_027429960	XM_023256824	XM_004270941	XM_014832348	XM_003126446
AEN	XM_007479377	XM_020964785	XM_003755529	XM_027852086	XM_007946114	XM_006867164	XM_010593839	XM_004370798	XM_008998442	XM_017340460	NM_001108487	XM_027408180	XM_006932266	XM_004284361	XM_014842548	XM_003121858
AFAP1	XM_007496781	XM_020992125	XM_003773408	XM_027836596	XM_007956306	XM_006875305	XM_023549667	XM_004383550	XM_017970694	XM_002724123	XM_008770247	XM_003496609	XM_019829804	XM_004265152	XM_014855224	NM_001253821
AFAP1L1	XM_007474042	XM_020969155	XM_023506399	XM_027841795	XM_007943653	XM_006863940	XM_023550507	XM_023739178	XM_017968816	XM_017341175	XM_006254794	XM_027402782	XM_023260562	XM_004280372	XM_014852674	NM_001244817
AFAP1L2	XM_007478965	XM_020988114	XM_023495771	XM_027851682	XM_007941614	XM_006831489	XM_023546692	XM_023729966	XM_017963177	XM_008270545	XM_017588862	XM_027406913	XM_023240968	XM_004265815	XM_014862843	XM_013983751
AFDN		XM_020970366	XM_012549476	XM_027854857			XM_023559367		XM_017971545			XM_027401145	XM_023254578			XM_021085839
AFF1	XM_007495927	XM_020988328	XM_012552040	XM_027853349	XM_007948820	XM_006867744	XM_023553273	XM_023725320	XM_008993025	XM_008267648	XM_006250632	XM_027388497	XM_023252950	XM_004283994		XM_021101787
AFF2	XM_007507261	XM_020974795	XM_023506974	XM_027847187	XM_007956283	XM_006869732	XM_023539111	XM_023735455	XM_017968309	XM_008273461	XM_017602424	XM_027440387	XM_023249262	XM_004285945	XM_014864777	XM_013984014
AFF3	XM_007501125	XM_020992850	XM_023500412	XM_027842571	XM_007959474	XM_006870742	XM_023552563	XM_023734036	XM_008980139	XM_008253379	XM_017596511	XM_027437242	XM_023251586	XM_004277751		XM_021088195
AFF4	XM_016424256	XM_020991123	XM_012549862	XM_027848991	XM_007943747	XM_006872913	XM_023548194	XM_023738994	XM_017969685	NM_001171499	XM_008767684	XM_027427551	XM_023255091	XM_004279913	XM_014856752	XM_021084750
AFG1L		XM_021008150	XM_023503144	XM_027855997			XM_023543041					XM_027402231	XM_006931927			XM_021090790
AFG3L2	XM_007487734	XM_020985562	XM_023496254	XM_027852320	XM_007951685	XM_006868709	XM_003406389	XM_004385811	XM_002757031	XM_017343997	NM_001134864	XM_027402702	XM_023241733	XM_012535242	XM_014829088	XM_021096024
AFM	XM_007495665		XM_023505698					XM_004383353	XM_017970496	XM_008267759	XM_008770001	XM_027388371	XM_019829381	XM_004283557	XM_014847244	XM_003356972
AFMID	XM_007482938	XM_020965906	XM_023502675	XM_027850217	XM_007959842	XM_006869656	XM_010596918	XM_004374376	XM_008997842	XM_008253146	NM_001111366	XM_027425530	XM_019818330	XM_004275719	XM_014863172	XM_021066529
AFP	XM_001375070	XM_020988487	XM_003772848	XM_027854586		XM_006871588	XM_010594145		XM_017970066	XM_002717026	NM_012493	XM_027388370	XM_003985288	XM_004283558	XM_014847243	NM_214317
AFTPH	XM_001374734	XM_020985441	XM_012540173	XM_027865237	XM_007955965	XM_006862961	XM_023552695	XM_004369270	XM_017964268	XM_017340730	XM_017599240	XM_027388059	XM_019827287	XM_004280629	XM_014836788	XM_021087452
AGA	XM_007496087	XM_020997829	XM_003773055	XM_027837624	XM_007950570	XM_006834418	XM_003415825	XM_023724358	XM_002745194	XM_002709483	XM_006253111	XM_003503041	XM_023252312	XM_004280924	XM_014845389	XM_001927332
AGAP1		XM_020974914	XM_023503816		XM_007941633	XM_006866772	XM_023557731	XM_023725016	XM_017973813		NM_001108230		XM_023259842	XM_004262561	XM_014862586	XM_021075538
AGAP2		XM_020990139	XM_023505371	XM_027855101	XM_007950054	XM_006859496	XM_003405165	XM_004379855	XM_002752666	XM_017350493	NM_023026	XM_027392252	XM_011284083	XM_004276564	XM_014844031	XM_021091890
AGAP3	XM_007504626	XM_020977843	XM_023504988	XM_027840989	XM_007950146	XM_006873680	XM_010590076	XM_023727945	XM_017975509	XM_017345659	NM_001108616	XM_027428436	XM_023250734	XM_012537243	XM_014828908	XM_005657693
AGBL1	XM_007479385	XM_020963428		XM_027851980	XM_007946116		XM_023552843	XM_004372695	XM_017973155	XM_017338315	XM_008759580	XM_027408056	XM_011282742	XM_012538629	XM_014842538	XM_021062610
AGBL2	XM_007497432	XM_021009815	XM_023506372	XM_027837893	XM_007958510	XM_006865105	XM_010592058	XM_023741832	XM_017978471	XM_017346539	XM_017602544	XM_027422607	XM_006937300	XM_004264427	XM_014861367	XM_021083064
AGBL3	XM_007504358	XM_021002263	XM_023504885	XM_027842250	XM_007952907	XM_006861231	XM_023539963	XM_023737133	XM_009003028	XM_008258132	XM_008775692	XM_027391429	XM_019825833	XM_012533873	XM_014839369	XM_021079175
AGBL4	XM_007480201	XM_020987710	XM_023501565	XM_027837968	XM_007946716	XM_006839859	XM_010591301	XM_012554276	XM_009001197	XM_017345583	NM_001100981	XM_027442372	XM_023258670	XM_012534464	XM_014845248	XM_021097822
AGBL5	XM_016423512	XM_020983868	XM_023501527	XM_027850418	XM_007938867	XM_006835206	XM_023550523	XM_004377601	XM_017964479	XM_008254632	XM_006239807	XM_007655174	XM_019827778	XM_012532415	XM_014850333	XM_021087717
AGER	XM_001369091	XM_020974140	XM_003768947	XM_027876397	XM_007951312	XM_006878400	XM_003422241	XM_004390784	XM_017970986	XM_002714315	NM_053336	XM_027388759	XM_019830391	XM_004286543	XM_014840988	XM_013977655
AGFG1	XM_016425266	XM_020970914	XM_012546579	XM_027875942	XM_007954595	XM_006861907	XM_023557817	XM_004385822	XM_008999626	XM_008259268	NM_001135596	XM_027397387	XM_023259762	XM_004262620	XM_014835962	XM_021075860
AGFG2	XM_007483305	XM_020979104	XM_023502817	XM_027843994	XM_007955840	XM_006859633	XM_023541692	XM_004386723	XM_008982570	XM_002711917	XM_006249140	XM_016979772	XM_023246422	XM_004268874	XM_014853982	XM_013995456
AGGF1	XM_001367864	XM_020998389	XM_003759439	XM_027863586	XM_007943438	XM_006873302	XM_010588299	XM_004374478	XM_017969851	XM_017339678	XM_001060407	XM_027401705	XM_011284145	XM_004270831	XM_014830061	XM_003123715
AGK	XM_001375516	XM_020997958	XM_012551082	XM_027842300	XM_007952781	XM_006861253	XM_023539148	XM_023736873	XM_002751928	XM_008248862	XM_008762821	XM_027391533	XM_023250638	XM_004272129	XM_014859228	XM_021078451
AGL	XM_001381828	XM_020999735	XM_023503396	XM_027868260	XM_007936094	XM_006830922	XM_023547411	XM_004385714	XM_017969328	XM_017345486	NM_001108564	XM_027395592	XM_011284840	XM_004263072	XM_014851514
AGMAT	XM_001377483	XM_020973278	XM_003765080	XM_027859799	XM_007950788	XM_006866418	XM_023552041	XM_004377284	XM_009000459	XM_002722341	XM_008764233	XM_027399947	XM_011284632	XM_004272426	XM_014836233	XM_003127622
AGMO	XM_007505433	XM_021000034	XM_023505259	XM_027872515	XM_007946666	XM_006832291	XM_023544382		XM_002751549	XM_002720858	NM_001135899	XM_027419743	XM_023250414	XM_004263480	XM_014851828	XM_003130179
AGO1		XM_020983687				XM_006867530	XM_023554523	XM_004371949			XM_008764025			XM_004266468		XM_005665209
AGO2	XM_007488387	XM_020967055	XM_023496518	XM_027845320	XM_007940531	XM_006830725	XM_010588519	XM_004387361	XM_017965571	NM_001082710	NM_021597	XM_027403778	XM_019823195	XM_004265295	XM_014865015	NM_001194975
AGO3		XM_020983682		XM_027864450	XM_007947648	XM_006867532		XM_023727236		XM_008273686	NM_001271193	XM_003500893		XM_004266469	XM_014840116	XM_021093289
AGO4	XM_001380629	XM_020983689		XM_027864397	XM_007947652	XM_006867529		XM_004371950	XM_017974556		XM_006238862		XM_023258472			XM_021093284
AGPAT1	XM_016430975	XM_020974287	XM_012548941	XM_027876452	XM_007951319	XM_006875558	XM_003422253	XM_004390782	XM_017970990	XM_008262620	XM_006255975	XM_027388770	XM_003985964	XM_004286552	XM_014841010	NM_001033008
AGPAT2	XM_001372609	XM_020981909	XM_023495412	XM_027869475	XM_007946929	XM_006863702	XM_023541922	XM_004388684	XM_003732078		NM_001107821	XM_003516107	XM_023242995	XM_004284973	XM_014863833	NM_001130534
AGPAT3	XM_007493211	XM_020973857	XM_012544325	XM_027843613	XM_007947253	XM_006876787	XM_003419036	XM_023739075	XM_002761466		NM_001106378	XM_027394350	XM_019839314	XM_004264606	XM_014830752	XM_021068329
AGPAT4	XM_001371495	XM_020986755	XM_003769595		XM_007945281		XM_010598850	XM_004368944	XM_002747167	XM_008263752	XM_006227856	XM_003503063	XM_006932132	XM_004278870	XM_014858369	XM_005654346
AGPAT5	XM_001381542	XM_020985274	XM_003759248	XM_027840413	XM_007948065	XM_006864319	XM_003411960	XM_023725575	XM_008979015	XM_008274179	XM_017600149	XM_027435862	XM_011281365	XM_004280913	XM_014857384	XM_013983990
AGPS	XM_007494427	XM_020991046	XM_023499309	XM_027865917	XM_007938213	XM_006866676	XM_003406201	XM_023730536	XM_017973382	XM_002712307	NM_053350	XM_027420134	XM_023259484	XM_004267360	XM_014834063	XM_021075129
AGR2	XM_003342103	XM_021000122	XM_003772391	XM_027872532	XM_007946143	XM_006832241	XM_023544378	XM_023732280	XM_002751532	XM_002720847	NM_001106725	XM_027419752	XM_019825549	XM_004263469	XM_014830617	XM_005667660
AGR3	XM_001373737	XM_021000082	XM_003772390	XM_027872030		XM_006832240	XM_003407092	XM_023732273	XM_002751531	XM_008274076	NM_001106724	XM_027419715		XM_004263468	XM_014830622
AGRN	XM_016427366	XM_020976705	XM_023501136	XM_027855396	XM_007945495	XM_006871755	XM_023552176	XM_012557847	XM_017973953	XM_008253588	XM_017593170	XM_027398629	XM_019835969	XM_012533934	XM_014863212	XM_021095177
AGRP	XM_007477166	XM_020989345	XM_012540312	XM_027846136	XM_007940253	XM_006863613	XM_003417018	XM_004371489	XM_008986057	XM_017342298	NM_033650	XM_027440870	XM_003998131	XM_004280855	XM_014827617	NM_001011693
AGT	XM_016430259	XM_021000473	XM_003767846		XM_007938517	XM_006874171	XM_010591112	XM_023728037	XM_008985812	XM_008268269	XM_008772597	XM_027404848	XM_011287235	XM_004281588	XM_014862650	XM_021073990
AGTPBP1	XM_007498880	XM_020967012	XM_023497685		XM_007938995	XM_006875881	XM_023544715	XM_023735794	XM_008994284	XM_017350814	XM_008771436	XM_007652549	XM_023242223	XM_004283052	XM_014827030	XM_005656805
AGTR1	XM_016425243	XM_020980932	XM_023500762	XM_027876037	XM_007940194	XM_006874391	XM_003416165	XM_004379205	XM_008983697	XM_008266172		XM_027391824	XM_019810589	XM_004278198	XM_014838535	XM_003132469
AGTR2	XM_007507526	XM_020963495	XM_003774923	XM_027847231	XM_007949980	XM_006872118	XM_010594675	XM_004379793	XM_002763185	NM_001082638	XM_006257432	XM_027441973	XM_023249331	XM_004285102	XM_014831375	XM_005673847
AGTRAP	XM_016422120	XM_020973783	XM_023499875	XM_027843848	XM_007942634	XM_006866431	XM_023552057	XM_004377236	XM_002750303	XM_008275390	NM_001007654	XM_027398194	XM_006934279	XM_012534042	XM_014849791	XM_021095340
AGXT	XM_007502421	XM_020988982	XM_012546661	XM_027875691	XM_007941465		XM_003421167		XM_002749974	NM_001082309	NM_001270659	XM_027397650	NM_001042566	XM_004262530	XM_014842878	XM_003133834
AGXT2	XM_007487468	XM_020995620	XM_012541454	XM_027846264	XM_007957833	XM_006875384	XM_003407961	XM_004385243	XM_002745068	XM_002714105	NM_031835	XM_027401286	XM_003981518	XM_004266011	XM_014831273	NM_001244884
AHCTF1	XM_007481514	XM_020982117	XM_012547921			XM_006871267	XM_003410925	XM_004375872	XM_002760840	XM_008268157	XM_006250386	XM_027418856	XM_023247872	XM_012533473	XM_014865093	XM_021064442
AHCY	XM_007474218	XM_020998767		XM_027867287	XM_007934576		XM_023549926	XM_023725226	XM_002747265	XM_002710796	NM_017201	XM_027421407	XM_006929829	XM_004272741		NM_001011727
AHCYL1	XM_007485098	XM_021000916	XM_023503444	XM_027856756	XM_007949595	XM_006865945	XM_003409560	XM_023725327	XM_003733514	XM_008264723	XM_008761405	XM_027395458	XM_011285057	XM_004263154	XM_014835204	NM_001201381
AHCYL2	XM_007504287	XM_021002267	XM_012551028	XM_027840183	XM_007955419	XM_006861125	XM_023544611	XM_023737098	XM_017975666	XM_008258209	XM_008762771	XM_027391376	XM_023250553	XM_004272208	XM_014854342	XM_021078827
AHDC1	XM_007491509	XM_020983264		XM_027864827	XM_007935801	XM_006862234		XM_004377056	XM_017974449	XM_017346553	XM_008764154	XM_027399548	XM_006934463	XM_004266609	XM_014853598	XM_021095642
AHI1	XM_007484597	XM_020987117		XM_027850706	XM_007954055	XM_006834717	XM_023555412	XM_023729904	XM_017971412	XM_008263545	NM_001002277	XM_027401915	XM_019831276	XM_012536309	XM_014850581	XM_003121183
AHNAK	XM_016422884	XM_020968065	XM_012552762	XM_027858826	XM_007945006	XM_006875007	XM_010599190	XM_023738260	XM_009008325	XM_017350560	XM_017588766	XM_007649372	XM_023239943		XM_014834318	XM_013994215
AHNAK2	XM_016424594		XM_023503955		XM_007944629	XM_006839599	XM_023546663	XM_023731677	XM_017977456	XM_017340524	XM_017594523	XM_016972312	XM_023256202	XM_004262509	XM_014854590	XM_021081503
AHR	XM_016426523	XM_021000004	XM_023505257	XM_027872364	XM_007946132	XM_006832239	XM_003407091	XM_023732281	XM_002751529	NM_001082205	XM_017594050	NM_001243990	XM_011280419	XM_004263467	XM_014830584	NM_001303026
AHRR	XM_007486763	XM_020985674	XM_023495878	XM_027869067		XM_006876905	XM_023541946	XM_012556635	XM_017965723	XM_017339215	NM_001024285		XM_023240021	XM_012534708	XM_014848474	XM_021077071
AHSA1	XM_001367099	XM_020986171	XM_003756207	XM_027844980	XM_007941332	XM_006864765	XM_023546420	XM_004371079	XM_017977255	XM_002719625	NM_001115034	XM_027418622	XM_011283425	XM_004262288	XM_014846741	XM_001928890
AHSG	XM_001373299	XM_020988959	XM_023500872	XM_027876154	XM_007936032	XM_006869745	XM_003412781	XM_004382251	XM_008981466	XM_002716457	NM_012898	XM_027412992	XM_006936204	XM_004278467	XM_014843344	XM_005652369
AHSP	XM_007497971	XM_021004479	XM_012542662	XM_027859119	XM_007955865	XM_006871989	XM_010598583		XM_008987567	XM_017337767	NM_001106299	XM_027404475	XM_003998693	XM_004268735	XM_014842423	XM_021086373
AICDA	XM_007503630	XM_020994325	XM_023504525	XM_027838778	XM_007937214	XM_006875489	XM_023548724	XM_023741480	XM_017976587	XM_017343607	NM_001100779	XM_027441291	XM_023256751	XM_012536451	XM_014850972	XM_003126511
AIDA	XM_001367481	XM_020982217	XM_023502001		XM_007936949		XM_003410948	XM_004375911	XM_002760482	XM_002717493	NM_001127600	XM_027418776	XM_003999521	XM_004271007	XM_014838718	XM_003130513
AIF1		XM_020974207	XM_003775312	XM_027876366	XM_007951369	XM_006875606	XM_003422210	XM_004390738	XM_002746341	XM_002714269	XM_006256063	XM_027388842	XM_003985918	XM_004286607	XM_014831658	XM_013977627
AIF1L	XM_007475162	XM_020973564	XM_003757408	XM_027869607	XM_007944219	XM_006834884	XM_003407415	XM_004375767	XM_009004308	XM_002721938	NM_001108578	XM_027423865	XM_023242862	XM_004269085	XM_014863447	XM_003353688
AIFM1		XM_020969826	XM_023506930	XM_027836370	XM_007958630	XM_006862830	XM_003414744	XM_023734294	XM_002763255	XM_002720291	NM_031356	XM_027433454	XM_004000888	XM_004280541	XM_014866245	XM_021079475
AIFM2	XM_007477957	XM_020975206	XM_012548351	XM_027840620	XM_007940662	XM_006835850	XM_010589197	XM_023740724	XM_017979039	XM_002718439	XM_006256453	XM_007640634	XM_023240510	XM_012537104	XM_014862822	XM_005657397
AIFM3	XM_016432501	XM_020996686		XM_027847512	XM_007955431	XM_006875807	XM_003419285	XM_004386185	XM_009007135	XM_002719726	XM_017597951	XM_027413188	XM_019814924		XM_014868047	XM_021074031
AIG1	XM_001370501	XM_020972492	XM_023503241	XM_027850745	XM_007948804	XM_006834612	XM_010588493	XM_004368864	XM_008995175	XM_002714854	XM_006227642	XM_027401990	XM_019831325	XM_004263757	XM_014850702	XM_021072482
AIMP1	XM_016423020	XM_020974734	XM_012552996	XM_027837310	XM_007948289		XM_023548556	XM_004380216	XM_008992881	XM_002717177	NM_053757	NM_001244267	XM_006930928	XM_004269603	XM_014839104	XM_021100268
AIMP2	XM_003341598	XM_020965292	XM_012542772	XM_027874744	XM_007941012	XM_006859758		XM_023735347	XM_008983499	XM_002723069	NM_001037348	NM_001243983	XM_019820416	XM_004268933	XM_014856012	NM_001244556
AIP	XM_007502711	XM_020968051	XM_023506788	XM_027856117	XM_007944691	XM_006860846	XM_003419546	XM_004383654	XM_002755586		XM_006230700	XM_027408725	XM_011287132	XM_012536066	XM_014844703	XM_003122456
AIPL1	XM_007502485	XM_020964773	XM_003766657	XM_027848908	XM_007937509	XM_006863294	XM_003416716	XM_004376109	XM_002748311	XM_002718845	XM_017597499	XM_027426179	XM_023243858	XM_004267009	XM_014832556	XM_013981244
AIRE	XM_007480374	XM_020975469	XM_003770357	XM_027838074	XM_007947304	XM_006876806	XM_023559170	XM_004384858	XM_003735410		XM_006256247	XM_027435329	XM_023260864	XM_012539048	XM_014830769	XM_021069857
AJAP1	XM_001376916	XM_020975313	XM_012545727	XM_027843887	XM_007955549	XM_006871746	XM_010593152	XM_004385100	XM_017974255		NM_001101014		XM_023258007	XM_012534004	XM_014862233	XM_021095233
AJM1			XM_012554038	XM_027852415								XM_027422902	XM_011288757
AJUBA	XM_003340046	XM_021009755		XM_027842937	XM_007951179	XM_006835447	XM_010600506	XM_004389927	XM_002753621	XM_017348195	NM_053503	XM_027390637	XM_003987465	XM_004283216	XM_014856320	XM_021099246
AK1	XM_016428434	XM_020965476	XM_023494269	XM_027869658	XM_007944298	XM_006834801	XM_023544901	XM_004375701	XM_009003316	XM_002722978	NM_024349	XM_007647731	XM_003995906	XM_004269179	XM_014863638	XM_003122177
AK2	XM_007492906	XM_020983467	XM_023500222	XM_027864571	XM_007950426	XM_006862138	XM_003415476	XM_004371980	XM_017974531	XM_002720703	NM_030986	XM_027399359	XM_003989831	XM_004266498	XM_014837884	XM_021095846
AK3	XM_001365118	XM_021006318	XM_003762128	XM_027862988	XM_007939315	XM_006863750	XM_010599995	XM_004373476	XM_002742903	NM_001082114	NM_013218	XM_027406443	XM_023243284	XM_004279104	XM_014860720	XM_001924679
AK4	XM_007480461	XM_020993110	XM_023501662	XM_027874001	XM_007959201	XM_006862457	XM_003411039	XM_004369021	XM_009001405	XM_002715943	NM_017135	XM_007648759	XM_023258782	XM_004281619	XM_014852997	XM_005656154
AK5		XM_020968537	XM_003770499	XM_027874060	XM_007946496		XM_010591180	XM_004369075	XM_002750991	XM_008265044	XM_017603785	XM_027395176	XM_003990243	XM_004279944	XM_014849624	XM_003127921
AK6	XM_007486273	XM_021007555	XM_003759881	XM_027864323	XM_007943317		XM_010588197	NM_001286154	XM_003732330	XM_008262311	NM_001012463	XM_027401609	XM_006927774	NM_001286166	XM_014851933	XM_013984839
AK7	XM_001375254	XM_021007319	XM_023504522	XM_027849266	XM_007944613	XM_006839511	XM_003408632	XM_004376734	XM_002754264	XM_008249380	XM_008764806	XM_027416333	XM_023256195	XM_004262378	XM_014843455	XM_021099675
AK8	XM_003339637	XM_020973468	XM_003757443	XM_027869681	XM_007944198	XM_006834996	XM_003407485	XM_004375786	XM_017977041		XM_017591825	XM_027423078	XM_019816698	XM_004269067	XM_014863384	XM_021070826
AK9	XM_007484428	XM_021008129	XM_023503163	XM_027855923	XM_007940858	XM_006839988	XM_023542895		XM_008994898	XM_008263360	XM_017601822	XM_027402197	XM_023254235	XM_004264855	XM_014839024	XM_021091055
AKAIN1	XM_007487669	XM_020974976	XM_003760041	XM_027846947			XM_003406779		XM_008979548	XM_008261101	XM_017603948	XM_016977667	XM_019815043			XM_021096130
AKAP1	XM_016429536	XM_020991919	XM_023502156	XM_027870513	XM_007949643	XM_006832403	XM_023553555	XM_004377896	XM_008997318	XM_002719276	XM_008767930	XM_027426287	XM_023244708	XM_004271788	XM_014851815	NM_001204773
AKAP10	XM_007485785	XM_021006957	XM_023503735	XM_027861816	XM_007941489		XM_010600246	XM_004380979	XM_017972409	XM_008270671	XM_006246509	XM_027427225	XM_003996325	XM_004266806	XM_014853168	NM_214138
AKAP11	XM_007501531	XM_020977017	XM_023500590	XM_027873543	XM_007948193	XM_006837678	XM_010592586	XM_023731616	XM_008998188	XM_017343495	XM_006252344	XM_027390083	XM_023251876	XM_004274559	XM_014866872	XM_021065623
AKAP12	XM_007484727	XM_020986768	XM_023503270	XM_027874722	XM_007943228	XM_006874356	XM_023547628	XM_004368960	XM_008995245	XM_008263684	XM_006227847	XM_027400998	XM_011282570	XM_004263879	XM_014850613	XM_001927265
AKAP13	XM_007507838	XM_020964537	XM_023497165	XM_027851554	XM_007946104	XM_006867115	XM_023553048	XM_023727891	XM_008998455	XM_017337848	NM_001106271	XM_027408166	XM_023254941	XM_012538628	XM_014842534	XM_021099911
AKAP14		XM_020975103	XM_023506917		XM_007953355		XM_010594664		XM_002763215	XM_008272936	NM_021703	XM_003500015	XM_019824227	XM_012535171	XM_014862999	XM_021079889
AKAP17A	XM_001362178	XM_020992895	XM_003765609	XM_027842440		XM_006876268	XM_023541957	XM_023739483	XM_002763809		XM_006248998		XM_023248928	XM_004265433	XM_014826769	XM_021081363
AKAP3	XM_007503743	XM_021001617	XM_023504600	XM_027856461	XM_007937080	XM_006862674	XM_003410632	XM_004381170	XM_002752236	XM_008259710	XM_006237489	XM_003496032	XM_003988289	XM_004279019	XM_014841742	XM_005655702
AKAP4	XM_007507743	XM_020978969	XM_012553452		XM_007957878	XM_006877626	XM_003417990	XM_023731854	XM_017968775		NM_024402	XM_027438912	XM_023249170	XM_004281919	XM_014827165	XM_005657807
AKAP5	XM_007473013	XM_021004842	XM_003756352	XM_027843706	XM_007942282	XM_006864564	XM_003408704	XM_023726275	XM_009006153	XM_008271886	NM_133515	XM_027432171	XM_019833128	XM_004262120	XM_014855286	XM_013978285
AKAP6	XM_007472512		XM_003756112	XM_027870237	XM_007938531	XM_006835360	XM_010588580	XM_004376527	XM_009005914	XM_017348252	NM_022618	XM_027416317	XM_019832915	XM_004282130	XM_014857147	XM_021099871
AKAP7	XM_016428902		XM_023504004	XM_027848585	XM_007947389	XM_006834726	XM_010592689	XM_023730192	XM_008995074	XM_008263524	NM_001001801	XM_027402902	XM_023254370	XM_004263829	XM_014847719	XM_021088003
AKAP8	XM_007489688	XM_020969382	XM_012542365	XM_027851121	XM_007957679	XM_006876828		XM_023738774	XM_008987442	XM_002722799	XM_006241047	XM_027419488	XM_011289980	XM_012535760	XM_014853575	XM_003123431
AKAP8L	XM_001367421	XM_020969383	XM_012542362	XM_027851080	XM_007957667	XM_006876817	XM_023552287	XM_023738772	XM_017967424	XM_002722798	XM_006241055	XM_027438176	XM_019818776	XM_004277624	XM_014853541	XM_021083628
AKAP9	XM_007505002	XM_020987437	XM_023505121	XM_027847841	XM_007939857	XM_006834394	XM_010587275	XM_023724639	XM_009002491	NM_001082351	XM_008762685	XM_027391597	XM_011280375	XM_004265616	XM_014842929	XM_021102179
AKIP1	XM_007497063	XM_021002008	XM_023506257	XM_027852682	XM_007954911	XM_006872985	XM_010592245	XM_004369625	XM_017977890	XM_017345273	XM_006229987	XM_027410055	XM_006937080	XM_004279211	XM_014844211	XM_013979076
AKIRIN1	XM_001381050	XM_020983599	XM_023500186	XM_027864612	XM_007947602	XM_006867566	XM_023554561	XM_023727210	XM_002750635	XM_008265528	NM_001030054	XM_007645551	XM_023258507	XM_004266419	XM_014840184	NM_001128455
AKIRIN2	XM_001366959	XM_020976297	XM_023503104	XM_027855142	XM_007950971	XM_006870627	XM_003404086	XM_023742964	XM_017971255	XM_002714571	XM_008763614	XM_027403409	XM_011282467	XM_004264833	XM_014848433	NM_001278752
AKNA	XM_007474515	XM_020990627	XM_012553651		XM_007936684	XM_006865692	XM_003407790	XM_004372132	XM_017975753	XM_008273397	XM_006238257	XM_027400281	XM_006939392	XM_012532868	XM_014849293	XM_013993784
AKNAD1	XM_016429064	XM_021000488	XM_023503430	XM_027856747	XM_007949888	XM_006865978	XM_003409537	XM_004388064	XM_002751166	XM_017346026	XM_008761422		XM_019837537	XM_004286749	XM_014835260	XM_021090095
AKR1A1	XM_001375792	XM_020987591	XM_003767181	XM_027838071	XM_007946672	XM_006839704		XM_023727036	XM_017974667		NM_031000	XM_027402569	XM_006934694	XM_012539058	XM_014833320	XM_021093498
AKR1B1	XM_001373778	XM_021002324		XM_027842367		XM_006861227			XM_017975627	NM_001082287	NM_012498	XM_027391419	XM_003983075	XM_004272176	XM_014839391	NM_001001539
AKR1D1	XM_007504388	XM_020998126	XM_012551055	XM_027842252	XM_007953796	XM_006861238	XM_003420220	XM_004382396	XM_017975601	NM_001081997	NM_138884	XM_027437171	XM_019825876	XM_004272160	XM_014839344	XM_021078690
AKR1E2	XM_001366836	XM_021001541		XM_027857337	XM_007937004				XM_017974019		NM_001008342		XM_023256284		XM_014835336	XM_021064076
AKT1	XM_007473466	XM_020979467	XM_012550047	XM_027849188	XM_007944589	XM_006839485	XM_023546661	XM_004376758	XM_017977369		XM_008764918	XM_027416644	NM_001322435	XM_004262449	XM_014854427	XM_021081501
AKT1S1	XM_007492707	XM_021003483	XM_023501006	XM_027859318	XM_007943022	XM_006868219	XM_010586489	XM_023736271	XM_008988433		XM_006229003	XM_027420753	XM_019819195	XM_004286156	XM_014830302	XM_021094766
AKT2	XM_001364396	XM_020978984		XM_027855562	XM_007942986	XM_006871420	XM_010600335	XM_004390860	XM_002762128	XM_017339297	XM_008759108	XM_027438540	XM_006941258	XM_012533568	XM_014860256	XM_005655819
AKT3	XM_007481547	XM_020982078	XM_012547926		XM_007949143	XM_006871278	XM_010591052	XM_023730894	XM_008985727	XM_002717648	NM_031575	XM_027418888	XM_023247426	XM_004284510		XM_005667942
AKTIP	XM_007474958	XM_020985183	XM_023494201	XM_027869366	XM_007947082	XM_006863519	XM_023555600	XM_023726903	XM_017966910	XM_017342228	XM_006255183	XM_027405580	XM_006941509	XM_004264898	XM_014827816	XM_021093427
ALAD	XM_001363872	XM_020965498	XM_003757307	XM_027869443	XM_007936696	XM_006865700	XM_003407794	XM_004372141	XM_009001619	XM_002720421	XM_006238234	XM_027400316	XM_019816383	XM_004269315	XM_014828002	XM_021067765
ALAS1	XM_001380357	XM_020971546	XM_003762584	XM_027836895	XM_007952043		XM_023547647	XM_023727180	XM_002758411	XM_002713234	NM_024484	XM_027414387	XM_003982295	XM_004267879	XM_014826592
ALAS2	XM_003342298	XM_020979953	XM_003774933	XM_027877406	XM_007957249	XM_006875262	XM_010599918	XM_004389139	XM_002762916	XM_002720030	NM_013197	XM_027432026	XM_004000554	XM_004284752	XM_014845753	XM_005673669
ALB	XM_001364821		XM_003772837		XM_007955494	XM_006871558	XM_003414154	XM_023737778	XM_002745737	NM_001082344	NM_134326	XM_007607737	NM_001009961	XM_004283559	XM_014847241	NM_001005208
ALCAM	XM_016433428	XM_020999920	XM_023498955	XM_027868663	XM_007946574	XM_006872288	XM_010598619	XM_023732881	XM_002758841	XM_002716725	NM_031753	XM_027412518	XM_011285971	XM_004272085	XM_014853224	XM_021070498
ALDH16A1	XM_007492713	XM_021003262	XM_003765315	XM_027859344	XM_007942836	XM_006868408	XM_023543242	XM_004381651	XM_017967883	XM_008252803	XM_006229099	XM_003508647	XM_019819217	XM_004271043	XM_014852295	XM_021094738
ALDH18A1	XM_007478723	XM_020996980	XM_012540411	XM_027860434	XM_007940013	XM_006831179	XM_023546903	XM_023740230	XM_009010063	XM_008270243	XM_006231345	XM_027407359	XM_019813599	XM_004268373	XM_014858436	XM_001927529
ALDH1A1	XM_001373091				XM_007938496	XM_006834920		XM_004383291	XM_002742847	NM_001082013	NM_022407		XM_003995407	XM_004276385	XM_014848753	XM_021064911
ALDH1A2	XM_007479682	XM_020981767	XM_003755713	XM_027840805	XM_007958479	XM_006831604	XM_010598005	XM_023729672	XM_009004960	XM_002717704	NM_053896	XM_027411217	XM_006932501	XM_004274672	XM_014839447	XM_021094598
ALDH1A3	XM_003339986	XM_020963743	XM_003755587	XM_027851449	XM_007959937		XM_010593868	XM_004372646	XM_002749066	XM_002724181	NM_153300	XM_027408102	XM_023254989	XM_004271647	XM_014854208	XM_021098574
ALDH1B1	XM_003341592	XM_021004621	XM_003761367	XM_027859112	XM_007946994	XM_006863132	XM_023545325	XM_004372373	XM_008999758	XM_008255547	NM_001011975	XM_003500086	XM_019816209	XM_004271460	XM_014861139	XM_003353586
ALDH1L1	XM_016423709	XM_020981150	XM_023498225	XM_027863815	XM_007950608	XM_006876226	XM_003409723	XM_004368408	XM_008982294	XM_017343699	NM_022547	XM_027428860	XM_023250099	XM_004285454	XM_014846088	XM_021098212
ALDH1L2	XM_007503357	XM_020982405	XM_012550615	XM_027874177	XM_007948256	XM_006871075	XM_003405640	XM_004373782	XM_002752933	XM_002711446	NM_001191778	XM_027392519	XM_023257389	XM_004269433	XM_014865809	XM_001926587
ALDH2	XM_007489825	XM_020970197	XM_023497011	XM_027857367	XM_007938175	XM_006865427	XM_003420311	XM_004379070	XM_009004668	XM_008272245	XM_006249385	XM_027414086	XM_003994673	XM_004281435	XM_014858659	NM_001044611
ALDH3A1	XM_001372712		XM_012549885		XM_007941495			XM_012556848	XM_008996760		NM_031972		XM_006939887	XM_004267204	XM_014853165	XM_013981363
ALDH3A2	XM_007485792	XM_021006934	XM_012549890	XM_027861671	XM_007941486	XM_006877432	XM_010600245	XM_023735529	XM_008996754	XM_008250349	XM_006246529		XM_006939888	XM_012532001		XM_003132032
ALDH3B1		XM_020968058		XM_027856090		XM_006860839	XM_010598994	XM_023738153	XM_017978321		XM_008760132		XM_023240137	XM_004278028	XM_014861641	XM_021080124
ALDH4A1	XM_007506101	XM_020973131	XM_003766293	XM_027842798	XM_007935637	XM_006866406	XM_003413131	XM_004377276	XM_009000525	XM_008265808	NM_001134698	XM_027399868	XM_003989611	XM_004272465	XM_014836156	NM_001252213
ALDH5A1	XM_007488437	XM_020986839	XM_003760133	XM_027874041	XM_007949866	XM_006877947	XM_023555696	XM_004383988	XM_003732578	XM_002714157	NM_022851	XM_027409328	XM_003985776	XM_004273525	XM_014827490	NM_001244467
ALDH6A1	XM_001375394	XM_020986300	XM_023502137	XM_027844859	XM_007941375	XM_006865533	XM_023546357	XM_023726375	XM_009006329	XM_002719652	XM_006240354	XM_027418500	XM_003987821	XM_012536175	XM_014835704	XM_005656399
ALDH7A1	XM_001362152	XM_021009651	XM_003759505	XM_027869232	XM_007942216	XM_006870673	XM_023548678	XM_004384289	XM_008991604	XM_002710171	NM_001271105	XM_027400927	XM_003980723	XM_004279856	XM_014859537	XM_013995069
ALDH8A1	XM_001369993	XM_020987107	XM_003769469	XM_027850621	XM_007954038	XM_006834642	XM_003404056	XM_004368900	XM_002747051	XM_002714833	XM_006227674	XM_027401912	XM_003986580	XM_004263799	XM_014850575	XM_021087621
ALDH9A1	XM_016429498	XM_020979013	XM_012547629	XM_027868424	XM_007937794	XM_006875985	XM_023554224	XM_004385766	XM_002760438	XM_008264146	NM_022273	XM_027417102	XM_019822246	XM_004282047	XM_014841155	XM_005663148
ALDOA	XM_007499439	XM_021006639	XM_012543303	XM_027862923	XM_007950200	XM_006877062	XM_023558909	XM_023741028	XM_017978846	XM_017342433	XM_006230211	XM_027404626	XM_003998685	XM_004268649	XM_014863959	XM_021088002
ALDOB	XM_001366524	XM_021002242		XM_027862785	XM_007950326	XM_006864710	XM_023545091	XM_004372212	XM_017975082	NM_001171114	NM_012496	XM_027403101	XM_006939334	XM_004271497	XM_014842208	XM_021066854
ALDOC	XM_001368654	XM_020963357	XM_003770026	XM_027862109	XM_007937371	XM_006874205	XM_003416914	XM_023739708	XM_002748247	XM_002718926	NM_012497	XM_027426593	XM_003996488	XM_004267132	XM_014862091	NM_001243928
ALG1	XM_001377199	XM_020979683	XM_003761726	XM_027839276	XM_007939719	XM_006874899	XM_003417635	XM_004373233	XM_002755867	XM_017339794	XM_008767492	XM_027423952	XM_003998892	XM_004270208	XM_014833141	XM_013995667
ALG10	XM_001375098	XM_020973725	XM_023504668		XM_007943156	XM_006865291		XM_004391129			NM_139101		XM_003988550	XM_004284906		NM_001244234
ALG11	XM_001378214	XM_020969954		XM_027856864	XM_007945235	XM_006876942	XM_003412630	XM_004376559	XM_002742648	XM_002720740	XM_006253356	XM_027395232	XM_003980354	XM_004274622	XM_014851396	XM_013980485
ALG12		XM_020982939	XM_023504200	XM_027854304	XM_007954758	XM_006876420	XM_010602087	XM_004380069	XM_003732152	XM_002723961	XM_017594875	XM_027396220	XM_023257646	XM_004279601	XM_014864490	XM_021091350
ALG14	XM_001381783	XM_020998125		XM_027862618	XM_007936076	XM_006830939	XM_023558393	XM_004378792	XM_017974964	XM_002715847	XM_006233243	XM_007650547	XM_019837480	XM_004263052	XM_014836355	XM_001924706
ALG1L		XM_020979680
ALG2	XM_001365199	XM_020995505	XM_023497695		XM_007950332	XM_006863194	XM_003407566	XM_004372365	XM_003732025	XM_002707949	NM_001100710	XM_027403126	XM_003995659	XM_004271477	XM_014859720	XM_013993690
ALG3	XM_016429689	XM_021005579	XM_023503837	XM_027875330	XM_007935929	XM_006869791	XM_010592816	XM_004382281	XM_002758125	XM_017346963	XM_017597909	XM_027413054	XM_003991856	XM_004278421	XM_014846194	XM_005670035
ALG5	XM_007495368	XM_020967802	XM_012545247	XM_027856933	XM_007956293	XM_006837699	XM_003412646	XM_004389962	XM_002748972	XM_002720603	XM_006232333	XM_007643553	XM_019825665	XM_004282226	XM_014862688	NM_001244320
ALG6	XM_016429486	XM_020993036	XM_023501675	XM_027852813	XM_007959133	XM_006862466	XM_023549506	XM_023730636	XM_009001382	XM_008265130	NM_001033709	XM_027400483	XM_019837142	XM_004281610	XM_014855353	XM_003127947
ALG8	XM_001377606	XM_020989489	XM_003764690	XM_027848251	XM_007940895	XM_006864988	XM_023558507	XM_023736595	XM_017977765	XM_002708671	NM_001034127	XM_027407679	XM_003992685	XM_004279838	XM_014859661	XM_003129688
ALG9	XM_003341222	XM_020989789	XM_023499462	XM_027847350	XM_007936556	XM_006833967	XM_010595454	XM_004382497	XM_017977538	XM_008261528	XM_017595786	XM_016971143	XM_023239090	XM_004273417	XM_014855429	XM_021102097
ALK	XM_007476029	XM_020983767	XM_023494597	XM_027850364	XM_007938814	XM_006835167	XM_003411956	XM_004377648	XM_002807545	XM_017340846	NM_001169101	XM_007651501	XM_003984359	XM_004268175	XM_014850425	XM_021087669
ALKAL1		XM_021005927	XM_023496020				XM_010599549						XM_023248729			XM_021089376
ALKAL2		XM_020965841	XM_003757908	XM_027840450			XM_023550387					XM_027424739	XM_023252168			XM_021087957
ALKBH1	XM_001373902	XM_020986164	XM_012547594	XM_027844719	XM_007941330	XM_006864763	XM_003408798	XM_004371081	XM_002754159	XM_002719624	XM_006240394	XM_027418626	XM_023256189	XM_004286954	XM_014846735	XM_021099556
ALKBH2	XM_016427272	XM_021007919	XM_003761152	XM_027863047	XM_007955000	XM_006870503	XM_010598909	XM_004378991	XM_009004567	XM_002723176	XM_006249498	XM_003503527	XM_023241513	XM_004281489	XM_014867787	XM_013982983
ALKBH3	XM_007497344	XM_021009759	XM_003773704	XM_027837669	XM_007946516	XM_006865032	XM_023550698	XM_023738542	XM_009007969	XM_017346122	XM_006234585	XM_027422414	XM_019812298	XM_004264027	XM_014861238	XM_021083167
ALKBH4	XM_007485978	XM_021005589	XM_003770204	XM_027861735	XM_007940136	XM_006859675	XM_010596232	XM_004385950	XM_002743977	XM_017340102	NM_001105920	XM_027435574	XM_006942050	XM_004268832	XM_014853913	XM_003480995
ALKBH5	XM_016423762	XM_020967358	XM_003761276	XM_027874781	XM_007941459	XM_006875532	XM_003420661	XM_004381003	XM_003732882	XM_008250365	NM_001191643	XM_027427291	XM_003996341	XM_004266780	XM_014851712	XM_021067995
ALKBH6	XM_016422640	XM_020977540	XM_012545700	XM_027855411	XM_007954864	XM_006867336	XM_023541526	XM_023742236	XM_008987785	XM_008249553	NM_001127450	XM_027431282	XM_011290031	XM_004284188		XM_021097221
ALKBH7		XM_020971256	XM_023496720	XM_027851243		XM_006868888	XM_003421676		XM_002761623	XM_017340065	NM_001109384	XM_027416802	XM_003981721	XM_004277266	XM_014843600	XM_013994719
ALKBH8	XM_007494892	XM_020996179	XM_003764256	XM_027849534	XM_007945988	XM_006833794	XM_023554750	XM_004382470	XM_009006721	XM_008261913	XM_017594262	XM_003513534	XM_023239031	XM_004284013	XM_014860776	XM_003357273
ALLC	XM_016428592	XM_020965856	XM_023494650	XM_027840409	XM_007957894	XM_006863973	XM_003411796	XM_004373082	XM_017964027	XM_008274558	XM_006239944	XM_027424403	XM_006930498		XM_014866712	XM_021088413
ALMS1	XM_007477862		XM_023495468	XM_027839947	XM_007952668	XM_006877698	XM_010593652	XM_023732658	XM_017964004	XM_008254244	NM_001106604	XM_027440618	XM_023252188	XM_004277132	XM_014836630	XM_005662464
ALOX12			XM_003770750			XM_006863332		XM_004376069	XM_002806810	XM_002718820	NM_001105798	XM_027426936		XM_004266961	XM_014861467	XM_021067800
ALOX12B	XM_001364383	XM_020966401	XM_003768728	XM_027857151	XM_007952241	XM_006863398	XM_023556426	XM_004376008	XM_017971692	XM_008270762	NM_001039377	XM_027427046	XM_003996189		XM_014861577	XM_021067856
ALOX15				XM_027857061		XM_006863330		XM_023730994	XM_008996417	NM_001082282	XM_006246823	XM_027426935		XM_012531942	XM_014861466	XM_013981286
ALOX15B			XM_003768757				XM_023556164	XM_012555456	XM_003732895	XM_002719048	XM_008767779	XM_027426189	XM_023243919		XM_014861576
ALOX5	XM_001364218	XM_020994477	XM_023497285	XM_027846370	XM_007938629	XM_006837450	XM_023547147	XM_004387960	XM_009009526	XM_002718327	XM_006237140	XM_027429216	XM_003994181	XM_004283377	XM_014865689	XM_021072736
ALOX5AP	XM_001376859	XM_020997229	XM_003764494	XM_027835157		XM_006831947	XM_010593994		XM_002806884	XM_002720606	NM_017260	XM_027413726	XM_006927193	XM_004285497	XM_014831949	NM_001164001
ALOXE3	XM_001368928		XM_003768727	XM_027857253		XM_006863399	XM_010596595	XM_004376007	XM_017972316	XM_008270760	XM_017597089	XM_007608263	XM_019817110		XM_014861579	XM_021067857
ALPI	XM_007486080			XM_027875337	XM_007941885	XM_006866803	XM_010597664	XM_023724499	XM_008999702		XM_008767194		XM_023259805	XM_004262914
ALPK1	XM_016423085	XM_021001380		XM_027837411	XM_007940741	XM_006872256	XM_023548583	XM_023740217	XM_017970320	XM_017347344	XM_017596888	XM_027395676	XM_019829071	XM_004263317	XM_014840049	XM_003129245
ALPK2	XM_016432619	XM_020994872	XM_003759976	XM_027869128	XM_007935549	XM_006837571	XM_003406707	XM_023733994	XM_017963608	XM_017344213	XM_006222598	XM_027402741	XM_023242043	XM_004268048	XM_014859048	XM_001925970
ALPK3	XM_007479222	XM_020966483	XM_012541646	XM_027851847	XM_007945175	XM_006877846	XM_003413766	XM_004370812	XM_003733144	XM_017337566	XM_008759546	XM_027408277	XM_023254767	XM_012536166	XM_014842496	XM_021098900
ALPL	XM_007491229	XM_020973203	XM_012545478	XM_027841445	XM_007935672	XM_006862341	XM_003413419	XM_004377157	XM_009000521	XM_017346489	XM_006239136	XM_027399775	XM_023257817	XM_012534016	XM_014855120	XM_021097683
ALS2	XM_016425190	XM_020970613	XM_023500698	XM_027873518	XM_007935123	XM_006862030	XM_003406134	XM_004378227	XM_002749634	XM_008258977	XM_006245001	XM_027396981	XM_019838483	XM_004262849	XM_014860060	XM_021076182
ALS2CL	XM_007499753	XM_020998935	XM_023498001	XM_027842133	XM_007951784	XM_006868811	XM_003409905	XM_004368711	XM_003734831	XM_017343765	XM_017603722	XM_007647191	XM_011291142	XM_004283859	XM_014852398	XM_021068644
ALX1	XM_001364420	XM_020993468	XM_003770971	XM_027842457	XM_007952576	XM_006872967	XM_003405239	XM_004389265	XM_017976255	XM_002711374	NM_012921	XM_027394153	XM_003989090	XM_004280608	XM_014865855	XM_003126740
ALX3	XM_001372564	XM_021001118	XM_003769752	XM_027856803	XM_007949541	XM_006865942	XM_003409562	XM_004390425	XM_002751191	XM_002715790	NM_001007012	XM_027385190	XM_023258969	XM_004263159	XM_014835188	XM_021090054
ALX4	XM_007497356	XM_021009849	XM_023506340	XM_027837640	XM_007946520	XM_006865034	XM_003412267	XM_004387644	XM_017978468	XM_002709067	NM_001106553	XM_027420903	XM_003993190	XM_004264031	XM_014861253	XM_021083157
ALYREF	XM_007482854	XM_021000890	XM_012548592	XM_027850270	XM_007959805	XM_006869629	XM_023556707				XM_006247925	XM_007654428	XM_023243481	XM_004275580	XM_014862899	XM_021066430
AMACR	XM_001365628	XM_020995453	XM_003762051	XM_027868751	XM_007956557	XM_006875391	XM_003407941	XM_023739491	XM_017969966	XM_017344669	NM_012816		XM_011286594	XM_004266019	XM_014831212	XM_003133873
AMBN	XM_007495519	XM_020988269	XM_023505670	XM_027854493	XM_007942818	XM_006873792	XM_010594187	XM_004383356	XM_002745751	XM_008267771	NM_012900	XM_027389266	XM_023253403	XM_004283583	XM_014847269	NM_214037
AMBP	XM_007474974	XM_020965771	XM_012553855	XM_027869287	XM_007936762	XM_006865729	XM_023545022	XM_004372134	XM_002743223	XM_002720486	XM_008763759	XM_027400302	NM_001198554	XM_004269305	XM_014849209	XM_021083336
AMBRA1	XM_007497635	XM_021009796	XM_023506346	XM_027837760	XM_007946545	XM_006865057	XM_023550663	XM_023741817	XM_009008013	XM_002709077	NM_001134341	XM_003497293	XM_011286774	XM_012538803	XM_014861278	XM_021085242
AMD1	XM_001368757	XM_021008084	XM_023503166	XM_027856079	XM_007940797	XM_006839929	XM_003404292	XM_004372465	XM_002747018	XM_008263373	NM_031011	XM_016976861	XM_023254260	XM_004264720	XM_014866192	XM_003121345
AMDHD1	XM_016425731	XM_021006465	XM_023504380	XM_027855858	XM_007949757	XM_006871800	XM_003405619	XM_004381239	XM_009004400	XM_002711210	NM_001191781	XM_003501418	XM_003989123	XM_004269524	XM_014850711	XM_021092739
AMDHD2	XM_016424223	XM_021006262	XM_023497900	XM_027862996	XM_007939674	XM_006873883	XM_023557492	XM_004373406	XM_002807395	XM_008251993	XM_008767565	XM_003509534	XM_023246961	XM_012533193	XM_014832989	XM_013987848
AMELX	XM_016424786	XM_021006256	XM_012546100	XM_027835302	XM_007951637	XM_006835653	XM_023555232	XM_004386353	XM_017968347		NM_019154		XM_004000262	XM_012531469	XM_014855412	NM_213906
AMER1	XM_007507094	XM_020979671		XM_027835998	XM_007958812	XM_006870799	XM_023551461	XM_023736094	XM_008989396	XM_008272710	NM_001109320	XM_027384860	XM_004000564	XM_004286286	XM_014843345	XM_013990912
AMER2	XM_007495230	XM_020997252	XM_012545186	XM_027877611	XM_007942522	XM_006831951	XM_010594021	XM_004386562	XM_008998040	XM_008259901	XM_573799	XM_027390410	XM_023250360	XM_004281786	XM_014843197	XM_021065474
AMER3	XM_001376608	XM_020967199	XM_012544631	XM_027854668	XM_007950516	XM_006876927	XM_003416698	XM_004387050	XM_017973340	XM_002712304	XM_006244725	XM_027386898	XM_023259187	XM_004286879	XM_014841846	XM_005672379
AMFR	XM_001364653	XM_020965564	XM_023494210	XM_027869433	XM_007947194	XM_006863536	XM_010596079	XM_023726890	XM_017966783	XM_002711526	XM_006222665	XM_027405613	XM_023246140	XM_004286370	XM_014827300	XM_021097092
AMH	XM_007489398	XM_021009106	XM_003760804	XM_027853142	XM_007951068	XM_006869059		XM_023733153	XM_008986946		NM_012902	XM_027419309	XM_011288073	XM_004286356	XM_014845708	XM_021081532
AMHR2		XM_020966031	XM_003772630	XM_027858418	XM_007949515	XM_006870122	XM_023557001	XM_004374064	XM_009003869	XM_008256397	NM_030998	XM_027439857	XM_006933741	XM_012534632	XM_014847524	XM_021090943
AMIGO1	XM_007485089	XM_021000761	XM_023503425	XM_027856794	XM_007949699	XM_006865955	XM_003409547	XM_004388026	XM_002751181	XM_017346015	XM_008761391	XM_027395481	XM_006934974	XM_004263140	XM_014835178	XM_013997286
AMIGO3	XM_007499857	XM_020999164		XM_027837148	XM_007955364	XM_006873641	XM_010589792		XM_008981641	XM_002713195	NM_178144	XM_027414538	XM_006928770	XM_012538285	XM_014840435
AMMECR1	XM_001375889	XM_020967292	XM_012553167	XM_027839132	XM_007952593	XM_006873239	XM_010594685	XM_004379769	XM_008989761	XM_002720194	XM_002730211	XM_027433597	XM_019824159	XM_004281534	XM_014831056	XM_003135311
AMMECR1L	XM_016433565	XM_020967178	XM_023499140	XM_027854689	XM_007957844	XM_006876198	XM_003416705	XM_023741363	XM_008998562	XM_008258440	XM_006254591	XM_027442418	XM_023259199	XM_004276870	XM_014857595	XM_021076490
AMN	XM_007473528	XM_020971228	XM_012550203	XM_027849331	XM_007953125	XM_006839615	XM_023546653	XM_004376704	XM_017977448		NM_001108061		XM_023256086	XM_004262424	XM_014854512	XM_021081631
AMN1	XM_001376762	XM_020975792	XM_012551604	XM_027844287	XM_007943173	XM_006874752	XM_023555218	XM_004383618	XM_017976013	XM_017343287	XM_006237700	XM_027430034	XM_019834785	XM_004270876	XM_014866010	XM_021092087
AMOT	XM_007507541	XM_020980024	XM_023507060	XM_027835485	XM_007955944	XM_006873798	XM_023553901	XM_023734477	XM_017968297	XM_008272897	XM_006257420	XM_027433616	XM_006943935	XM_004283971	XM_014862990	XM_013986341
AMOTL1	XM_007494990	XM_021000598	XM_003764301	XM_027849355	XM_007938066	XM_006833741	XM_023554727	XM_023739832	XM_009007221	XM_008262464	XM_017596176	XM_027410821	XM_019811610	XM_004265463	XM_014835373	XM_021062681
AMOTL2	XM_007493898	XM_020986080	XM_012544596	XM_027845237	XM_007937024	XM_006846591	XM_010599506	XM_004381415	XM_008983799	XM_017346795	XM_006243680	XM_027414325	XM_006936401	XM_004278929	XM_014828721	XM_021069473
AMPD1	XM_003340488	XM_021002307	XM_012549621	XM_027866773	XM_007948887	XM_006865879	XM_003409419	XM_004380374	XM_002751265	XM_002715748	XM_006233060	XM_027438917	XM_004001120	XM_004263219	XM_014848230	XM_021088431
AMPD2	XM_016429077	XM_021000808	XM_023503441	XM_027856742	XM_007949650	XM_006865951	XM_010589545	XM_004388021	XM_017975002	XM_008264730	XM_008761407	XM_027395476	XM_011285054	XM_004263145	XM_014835139	XM_021090065
AMPD3	XM_001379436	XM_021001963	XM_003773597	XM_027852647	XM_007955115	XM_006873005	XM_023550848	XM_023737197	XM_009007658	XM_017345358	XM_006230010	XM_027410077	XM_006937094	XM_004279195	XM_014844186	XM_013994566
AMPH	XM_007500628	XM_020964330	XM_012544131	XM_027835760	XM_007950088	XM_006832119	XM_003406911	XM_004383949	XM_002751342		NM_022217	XM_027409380	XM_023250207	XM_004263333	XM_014831929	NM_001244203
AMT	XM_007499853	XM_020998950	XM_023498058	XM_027837110	XM_007955336	XM_006873602	XM_003409656	XM_004368529	XM_002758345	XM_002713181	NM_001014004	XM_027414546	XM_003982225	XM_004283944	XM_014840417	NM_001244426
AMTN	NM_001319646	XM_020988523	XM_023505693		XM_007942817	XM_006873791	XM_023553225	XM_004383357	XM_008993214	XM_017347263	XM_008770057	XM_027389276	XM_003985336	XM_004283589	XM_014847254	XM_021100541
AMZ1	XM_007498408	XM_020975264	XM_003761539	XM_027874905	XM_007942928	XM_006859875	XM_023555925	XM_004385958	XM_008983915	XM_008252834	XM_006248932	XM_027413531	XM_023246318	XM_012532699	XM_014846698	NM_001195325
ANAPC1	XM_016425864	XM_020987572	XM_023494825	XM_027853882	XM_007959412	XM_006876451	XM_003417402	XM_004388850	XM_017963989	XM_002709586	XM_006234973	XM_027421847	XM_003984262	XM_004276751	XM_014852716	XM_021087037
ANAPC10	XM_007496275	XM_020978287	XM_012552191	XM_027866924	XM_007944101	XM_006872283	XM_003417500	XM_004378854	XM_002745317	XM_008267395	XM_008772516	XM_027404887	XM_011281634	XM_004263604	XM_014838114	XM_013978864
ANAPC11	XM_007482856	XM_021000893	XM_012548611	XM_027850233	XM_007959572	XM_006869498	XM_003417324		XM_008997906	XM_017350854	XM_006247906	XM_027425397	XM_003997275	XM_004275581	XM_014864395	XM_021066434
ANAPC13	XM_007493904	XM_020986091	XM_003763706	XM_027845219	XM_007937054		XM_010599501	XM_004381416	XM_008983783	XM_002716298	XM_006243683	XM_027414318	XM_003992102	XM_012536433	XM_014828706	XM_021068372
ANAPC15	XM_007491071	XM_020967846	XM_003764706	XM_027866274	XM_007940985	XM_006870260	XM_010599609	XM_023736530	XM_009007485	XM_002708719	XM_017588965		XM_006936996	XM_004279747	XM_014842008	XM_021062462
ANAPC16	XM_007478351	XM_020980148	XM_003755082	XM_027858509	XM_007940640	XM_006835870	XM_003408887	XM_012557524	XM_017979031	XM_002718433	XM_006256434	XM_027388317	XM_011287350	XM_004273147	XM_014840282	XM_013983316
ANAPC2	XM_001374947	XM_020981737	XM_003757576	XM_027849370	XM_007947071	XM_006863666	XM_003423567	XM_004390676	XM_009006283		NM_001100532	XM_027422851	XM_011288746	XM_004284951	XM_014828143	XM_021081169
ANAPC4	XM_016423298	XM_020992352	XM_003773339	XM_027836353	XM_007952568	XM_006866301		XM_023730234	XM_008993514	XM_008274744	NM_001107220	XM_007651760	XM_023253239	XM_004266207	XM_014855892	XM_021101074
ANAPC5	XM_001363999	XM_020970146	XM_012542428	XM_027853506	XM_007938257	XM_006865403	XM_003420297	XM_023733823	XM_002753101	XM_002719739	XM_006249363	XM_027414029	XM_011287834	XM_004276713	XM_014858713	XM_013982845
ANAPC7	XM_007489854	XM_020970193	XM_003761022	XM_027853505	XM_007938157	XM_006865413	XM_003420301	XM_023733663	XM_017976371	XM_008272209	XM_017598335	XM_003498430	XM_003994652	XM_012535521	XM_014858695	XM_021072834
ANG	XM_001379291	XM_021000614	XM_023495350	XM_027843126	XM_007951226	XM_006835546	XM_023540655	XM_004391284	NM_001270923	XM_002717878	XM_006251874	XM_027386613	XM_019832745	XM_012534520	XM_014844479	XM_021098367
ANGEL1	XM_007472767	XM_020986212	XM_012547745	XM_027844760	XM_007941344	XM_006864792	XM_023546408	XM_004371066	XM_009006373	XM_008272003	XM_017594229	XM_027418591	XM_011283424	XM_004262270	XM_014840887	XM_021099540
ANGEL2	XM_007481371	XM_021007796	XM_023501960	XM_027871653	XM_007952664	XM_006834013	XM_023538668	XM_023741719	XM_008985233	XM_017347789	XM_006250462	XM_007649050	XM_011290978	XM_004275253	XM_014834855	XM_021063850
ANGPT1	XM_001369530	XM_020970198	XM_003775255	XM_027849876	XM_007934880	XM_006830637	XM_003408432	XM_012559855	XM_008983366	XM_008255827	XM_008765464	XM_027435705	XM_004000054	XM_004282936	XM_014855263	XM_021088686
ANGPT2	XM_016428739	XM_020985242		XM_027840319	XM_007948066	XM_006866713	XM_010591867	XM_012559843	XM_008979005	XM_002720896	NM_134454	XM_027389653	XM_006944160	XM_012537141	XM_014857437	XM_005671650
ANGPT4	XM_001366733	XM_020990664	XM_003757055		XM_007934505	XM_006860730	XM_003411474	XM_012559261	XM_002747389	XM_008256189	XM_017591599	XM_027421529	XM_003983700	XM_004272667	XM_014845009	XM_013985210
ANGPTL1	XM_003340124	XM_020984312	XM_003767462	XM_027868452	XM_007937613	XM_006867081	XM_023549236	XM_023728071	XM_017966045	XM_002715003	NM_001109383	XM_003507475	XM_003999231	XM_004269798	XM_014845307	XM_005667787
ANGPTL2	XM_007474666	XM_020984960	XM_012553744		XM_007944321	XM_006834780	XM_023544908	XM_004375682	XM_009003061	XM_017350056	NM_133569	XM_027423763	XM_011288433	XM_004269204	XM_014863691	XM_005660427
ANGPTL3	XM_003340100	XM_020993048	XM_023501668	XM_027852764	XM_007959094	XM_006862470	XM_010591218	XM_004369008	XM_002750906	XM_002715951	XM_006238440	XM_003497601	XM_019837134	XM_004281607	XM_014854698	NM_001003926
ANGPTL4	XM_001376314	XM_020978179	XM_012542283	XM_027844181	XM_007953719	XM_006868872	XM_010600879	XM_004378603	XM_008987138	XM_002722024	NM_199115	XM_027442194	XM_003981783	XM_004277317	XM_014861952	NM_001038644
ANGPTL5	XM_007494954	XM_020996152	XM_012545061	XM_027849490	XM_007946026	XM_006833760	XM_003415660	XM_004385867	XM_017978446	XM_008262215		XM_027415156	XM_003992300	XM_004283351	XM_014864318	XM_003129804
ANGPTL6	XM_007488577	XM_020995161	XM_012541936	XM_027857793	XM_007953560	XM_006875078	XM_023552452	XM_004378364	XM_002761720		NM_001106702	XM_027434755	XM_019817244	XM_004277341	XM_014857535	XM_005654853
ANGPTL7	XM_007491433	XM_020973970	XM_012545569	XM_027843823	XM_007942625	XM_006866401	XM_003413469	XM_004385166	XM_002750284	XM_002723351		XM_003513175	XM_003989490	XM_004272388	XM_014849808	NM_001142828
ANGPTL8	XM_016431940	XM_020995202		XM_027850889			XM_010593339		XM_008987291		NM_001271710	XM_027411574	XM_006928419		XM_014865501	XM_021083872
ANHX		XM_020996584		XM_027862034	XM_007953282		XM_003420439		XM_017969228	XM_008250004			XM_023241213	XM_004276609	XM_014861134
ANK1	XM_016429702	XM_020969558	XM_023494743	XM_027865204		XM_006859985		XM_023736696	XM_017963804	XM_017350332	XM_008771358	XM_027395285	XM_023252571	XM_012538780	XM_014837769	XM_021078313
ANK2	XM_007496017	XM_021001341	XM_023505788	XM_027837420	XM_007940740	XM_006872258	XM_023548602	XM_023740194	XM_017970307	XM_017347258	XM_017591417	XM_027395668	XM_019829050	XM_004263315	XM_014864057	XM_021100703
ANK3	XM_007478282	XM_020998203	XM_023505501	XM_027840579	XM_007959383	XM_006837454	XM_023546976	XM_023739341	XM_009009896	XM_017348764	NM_001033984	XM_027395078	XM_023240471	XM_004279972	XM_014833363	XM_005671012
ANKAR	XM_007494496	XM_020993542	XM_012544883	XM_027866010	XM_007951573	XM_006864069	XM_003405959	XM_004385587	XM_017973183	XM_017342984	XM_017603765		XM_019838366	XM_004276930	XM_014852923	XM_021075406
ANKDD1A	XM_007479570	XM_020983538	XM_023497972	XM_027851671	XM_007957790	XM_006831849	XM_023558345	XM_023729720	XM_017976658	XM_017347957	XM_006243300	XM_027411324	XM_019832238	XM_004286978	XM_014829884	XM_013992888
ANKDD1B	XM_007486546	XM_020998411	XM_012541119	XM_027863539	XM_007943372	XM_006873305	XM_023545555	XM_004374487	XM_017969855	XM_017339020	XM_008775043	XM_027401685	XM_023257559	XM_004270860	XM_014830069	XM_013994922
ANKEF1	XM_007476688	XM_020985907	XM_003758191	XM_027840433	XM_007956428	XM_006870416	XM_010591809	XM_004383085	XM_002747357	XM_008256378	XM_008762252	XM_027421680	XM_011280903	XM_004276466	XM_014832812	XM_005672697
ANKFN1	XM_007481874	XM_020991961	XM_023502162	XM_027870305		XM_006833645	XM_023553385	XM_004377902	XM_017972629	XM_017349165		XM_027426279	XM_023243440	XM_012533723	XM_014861059	XM_021067258
ANKFY1	XM_007506277	XM_020964662	XM_023501347	XM_027848856	XM_007937492	XM_006863474	XM_023556139	XM_012555502	XM_008996410	XM_017348823	NM_001107018	XM_027426816	XM_019817008	XM_012532009	XM_014832578	XM_013981229
ANKH	XM_001372956	XM_021008625	XM_003759627	XM_027868821	XM_007954199	XM_006874156	XM_003408139	XM_023738422	XM_002745105	XM_002713969	NM_053714	XM_027400049	XM_011287018	XM_004274481	XM_014838970	XM_003359727
ANKHD1	XM_007473277			XM_027856581		XM_006866150		XM_023735608	XM_008985848		NM_001204053					NM_001203267
ANKIB1	XM_016426404	XM_020987421	XM_012551293	XM_027847950	XM_007939818	XM_006834302	XM_023544430	XM_023724655	XM_017975747	XM_008261743	XM_006236050	XM_007654513	XM_019825453	XM_004265609	XM_014842944	XM_003130136
ANKK1	XM_001381229	XM_020989747	XM_003764218	XM_027847369	XM_007936532	XM_006833832	XM_003418228	XM_004382514	XM_009006838	XM_008267250	XM_017603541	XM_027412316	XM_006936637	XM_004273391	XM_014855486
ANKLE1	XM_007489771	XM_020969299	XM_012544227	XM_027845394	XM_007945459	XM_006877135	XM_003413032	XM_004384412	XM_008987488		XM_006252960	XM_027394814	XM_006928575	XM_004277583	XM_014865927	XM_021083569
ANKLE2	XM_007489580	XM_021004334	XM_023496940	XM_027844155	XM_007955062	XM_006874071	XM_003421265	XM_004385017	XM_009004930	XM_008250025	XM_008769342	XM_027415851	XM_023241222	XM_012535507	XM_014861110	XM_021073939
ANKMY1	XM_016429370	XM_021005714	XM_012549911	XM_027861498	XM_007943434	XM_006875221	XM_023540320	XM_023740854	XM_008999788		XM_008758078	XM_016974081	XM_023259957		XM_014842853	XM_021075943
ANKMY2	XM_007505450	XM_020999982	XM_012551624	XM_027872251	XM_007946184	XM_006832244	XM_010587228	XM_004377420	XM_002751540	XM_008274079	XM_006240042	XM_027419747	XM_011280417	XM_004263474	XM_014830546	NM_001243401
ANKRA2	XM_001363341	XM_020998354	XM_003759460	XM_027864194	XM_007943339	XM_006874405	XM_003408096	XM_023729525	XM_002744871	XM_008274537	NM_207595	XM_027401657	XM_011283822	XM_004270807	XM_014851877	XM_003123692
ANKRD1	XM_001367388	XM_020964176	XM_003755279	XM_027839872	XM_007956291	XM_006831132	XM_003409240	XM_004369921	XM_002756391	NM_001082054	XM_008760363	NM_001246706	XM_003994206	XM_004279387	XM_014839420	XM_021072076
ANKRD10	XM_016424918	XM_020965159	XM_012546227		XM_007942395	XM_006878307	XM_023553082	XM_023737400	XM_009003030	XM_002724302	XM_008771402	XM_027387856	XM_023253212	XM_004273601	XM_014852151	XM_021065099
ANKRD11	XM_007477321	XM_020989136	XM_023495122	XM_027847574	XM_007939170	XM_006860102	XM_023558047	XM_023732566	XM_017966826	XM_017339718	XM_017601456	XM_016980721	XM_023245513	XM_012536844	XM_014836570	XM_021097040
ANKRD12	XM_007487708	XM_020985535	XM_012541541		XM_007949005	XM_006868699	XM_003406384	XM_004385790	XM_008979486		NM_001108238	XM_027397771	XM_023241753	XM_012535305	XM_014837338	XM_021096063
ANKRD13A	XM_001378236	XM_020996403	XM_023497195	XM_027863300	XM_007954964	XM_006870454	XM_003419349	XM_023733723	XM_009004604	XM_017337961	XM_006249461	XM_027416023	XM_023241540	XM_004281405	XM_014867791	XM_021074289
ANKRD13B	XM_001363652	XM_020963285	XM_003770088	XM_027862321	XM_007937406	XM_006874180	XM_010596469	XM_004385342	XM_017972560	XM_008270971	XM_008768135	XM_027426667	XM_006940036	XM_004267103	XM_014826975	XM_021067511
ANKRD13C	XM_003340094	XM_020992992	XM_023501650	XM_027874037	XM_007948321	XM_006862412	XM_003411235	XM_004369051	XM_002750953	XM_002715925	XM_006233547	XM_027395203	XM_011284936	XM_004280741	XM_014867260	XM_003127927
ANKRD13D	XM_016425405	XM_020968342		XM_027856062	XM_007944704	XM_006860859	XM_023559548	XM_023738278	XM_009008553	XM_017346995	XM_006230842	XM_027408691	XM_019812751	XM_004278000	XM_014844969	XM_013994041
ANKRD16	XM_001374519	XM_020973731	XM_012550834	XM_027858965	XM_007935479	XM_006862791	XM_010590895		XM_008999877	XM_008268149	NM_001033698	XM_007649783	XM_011283601	XM_004281713	XM_014845133	XM_005668213
ANKRD17	XM_007495661	XM_020988492	XM_023505697	XM_027854592	XM_007942797	XM_006871555	XM_023553358	XM_023737783	XM_008993191	XM_008267884	XM_006250766	XM_027388365	XM_023253055	XM_012538166	XM_014847236	XM_021100379
ANKRD2	XM_001373885	XM_020997111	XM_012539958	XM_027860535	XM_007939987	XM_006831458	XM_023546852	XM_023739008	XM_002807456	XM_008270301	NM_001107589	XM_027407313	XM_019813645	XM_004268412	XM_014862714
ANKRD22	XM_007478301	XM_020973644	XM_012540647	XM_027855951	XM_007944051	XM_006831437	XM_003409018	XM_023739772	XM_002756375	XM_017348800	NM_001191638	XM_027439012	XM_023240335	XM_004279373	XM_014827246	XM_001928460
ANKRD23	XM_001370422	XM_020984271	XM_023494573	XM_027852131	XM_007959444	XM_006876617	XM_023541143	XM_004369338	XM_017964072	XM_008253703	NM_001108211	XM_027411065	XM_003983947	XM_012535934	XM_014859144	NM_001315720
ANKRD24	XM_007489137	XM_020971335	XM_023496686	XM_027851254	XM_007951095	XM_006869037	XM_023540988	XM_004378459	XM_017968161		XM_017594721	XM_027439318	XM_023243955	XM_004277648	XM_014843051	XM_021084069
ANKRD26		XM_020976038	XM_023504828		XM_007936421	XM_006871686	XM_023548831	XM_023740570	XM_009000090		XM_232319		XM_023256466	XM_012535204	XM_014847510
ANKRD27	XM_016427675	XM_020985049	XM_023494152	XM_027868066	XM_007954344	XM_006867385	XM_023555647	XM_023726942	XM_002761980	XM_008274582	NM_001271264	XM_027436660	XM_003997998	XM_004284131	XM_014860392	XM_013988550
ANKRD28	XM_007505123	XM_020987232	XM_012551351	XM_027872241	XM_007936688	XM_006840006	XM_010600470	XM_004385272	XM_017965876	XM_008266036	XM_008771170	XM_027389509	XM_006936434	XM_004271933	XM_014859478	XM_021068210
ANKRD29	XM_007488424	XM_020968736	XM_023496195		XM_007935611	XM_006835120	XM_023543933	XM_012558941	XM_002757122	XM_008261145	NM_001190372	XM_027404336	XM_023241818	XM_004273752	XM_014837296	XM_021096183
ANKRD31	XM_016432587	XM_020998415		XM_027864205	XM_007943371	XM_006874406	XM_003407959	XM_023729515	XM_008991929	XM_017339039	XM_017591363	XM_027401877	XM_023257507	XM_004270859	XM_014830016	XM_021084452
ANKRD33	XM_007502820	XM_020966331	XM_003772214	XM_027844324	XM_007949621	XM_006878303	XM_010596723		XM_017976066	XM_008256480	XM_017603514	XM_016980639	XM_011283946	XM_004274303	XM_014847437	XM_021091670
ANKRD33B	XM_001372137	XM_021004422	XM_023495916	XM_027869076	XM_007951614		XM_003408147		XM_017965682	XM_002714089	NM_001191565	XM_027400071	XM_011287289	XM_004274487	XM_014866750	XM_003134179
ANKRD34A	XM_016429124	XM_021003832	XM_003769860		XM_007948185	XM_006861337	XM_010601325	XM_004380314	XM_017966188	XM_008264530	XM_006232953	XM_027417987	XM_011285106	XM_004285786	XM_014867071	XM_021089935
ANKRD34B	XM_007487381	XM_021007584	XM_003759879	XM_027864152	XM_007943465	XM_006870584	XM_003408116	XM_004374459	XM_017969818	XM_017344517	XM_017591012	XM_027401743	XM_023257845	XM_004281655	XM_014857016	XM_013994950
ANKRD34C	XM_007479292	XM_020965660	XM_003755505	XM_027851469	XM_007951824	XM_006870898	XM_003413853	XM_004387485	XM_002749216	XM_002721598	XM_017595577	XM_027410970	XM_019831757	XM_004278340	XM_014856463	XM_005656254
ANKRD35	XM_007485346	XM_021003701	XM_003769890		XM_007948268	XM_006861326	XM_023541045	XM_004380320	XM_002759816	XM_017345933	XM_345258	XM_027393715	XM_023259079	XM_004285792	XM_014867073	XM_021089942
ANKRD37	XM_001368873	XM_021007665	XM_023505795	XM_027837447	XM_007948371	XM_006834439		XM_023737245	XM_008992384	XM_008250640	NM_001108400	XM_027391114	XM_003984591	XM_004281728	XM_014839532	XM_013984052
ANKRD39	XM_001370395	XM_020984021	XM_003757744	XM_027852150	XM_007959445	XM_006876616	XM_023541119	XM_004369337	XM_008980083	XM_002710017	XM_017596572	XM_027386863	XM_003983946	XM_004277777	XM_014859116	XM_003124915
ANKRD40	XM_001364299	XM_020972670	XM_023502170		XM_007941876	XM_006832431	XM_003414619	XM_023732766	XM_002748424	XM_002719290	NM_001134699	XM_003501360	XM_023243551	XM_004282561	XM_014833787	XM_003131571
ANKRD42	XM_016421955	XM_020993706	XM_003764610	XM_027848345	XM_007946283	XM_006864975	XM_010598182	XM_023739812	XM_002754752	XM_008263301	NM_001135013	XM_027407652	XM_023239399	XM_012533771	XM_014840289	XM_021062579
ANKRD44	XM_016433756	XM_020993541	XM_023499358	XM_027865874	XM_007935444	XM_006862012	XM_023542607	XM_023732933	XM_017973590	XM_017343000	NM_001191807	XM_007644890	XM_023259583	XM_004276963	XM_014845961	XM_021076233
ANKRD45	XM_007480801	XM_020970455			XM_007947108	XM_006867099	XM_023549279	XM_012554498	XM_008985003	XM_017345621	XM_008769704	XM_027417239	XM_011290879	XM_004269841	XM_014852882
ANKRD46	XM_016431841	XM_020969395	XM_023496421	XM_027850023	XM_007934828	XM_006859179	XM_010588430	XM_023726036	XM_017965658	XM_008255795	XM_006241532	XM_027431492	XM_011291416	XM_004275342	XM_014867367	XM_021088530
ANKRD49	XM_007494999	XM_021000569	XM_023499503	XM_027849397	XM_007938099	XM_006833939	XM_010595395		XM_009007227	XM_008262532	XM_006242525	XM_027410830	XM_019811630	XM_004265465	XM_014835397	XM_003129790
ANKRD50	XM_001362588	XM_021008303	XM_003772762	XM_027854526	XM_007946463	XM_006866260	XM_003410432	XM_004386859	XM_003732434	XM_008267942	XM_008760920	XM_027440906	XM_006930874	XM_004265113	XM_014845523	XM_021101613
ANKRD52		XM_020990021	XM_012551475	XM_027854934	XM_007955119	XM_006859430	XM_003405128	XM_023734563	XM_017976143	XM_002711073	NM_001191875	XM_027392712	XM_023257140	XM_004274155	XM_014843895	XM_021092856
ANKRD53		XM_021001186	XM_012540431	XM_027839957	XM_007940147	XM_006862990	XM_010593700	XM_004369371	XM_003734721	XM_008254266		XM_027428570	XM_003984177	XM_004277130	XM_014836682	XM_005662483
ANKRD54	XM_007506223	XM_020982562	XM_023505402	XM_027871840	XM_007941751	XM_006865198	XM_003419772	XM_004373843	XM_002743760	XM_008252016	XM_006242012	XM_027403980	XM_003989249	XM_004279466	XM_014851254	XM_003126032
ANKRD55	XM_007486334	XM_020997333	XM_012544051	XM_027863323	XM_007944167	XM_006874653	XM_010588147	XM_004380479	XM_008992043	XM_017344526	XM_017590955	XM_007644035	XM_019834384	XM_004275158	XM_014860370	XM_021076742
ANKRD6	XM_001376581	XM_020963053	XM_003769281	XM_027856743	XM_007950843	XM_006870617	XM_003404346	XM_004388419	XM_002746823	XM_008263207	XM_006237978	XM_027403422	XM_019830954	XM_004264816	XM_014832519	XM_021089994
ANKRD60	XM_016429578	XM_020981358	XM_023494483	XM_027848534	XM_007951526	XM_006839309	XM_003419946	XM_004370534	XM_003732847	XM_002723543	XM_006224758	XM_027419821	XM_023250926	XM_004282385	XM_014831351	NM_001128449
ANKRD61	XM_007498265	XM_020965289	XM_003761462	XM_027874742	XM_007941023	XM_006859760	XM_010596277		XM_008983463	XM_002723076	NM_001044297	XM_027413594	XM_006941914	XM_004268935	XM_014856009	XM_021086089
ANKRD63	XM_007480041	XM_021009189	XM_012545964	XM_027869888	XM_007940454	XM_006831772	XM_010598337	XM_004380625	XM_003733942	XM_008269205	XM_006234793	XM_027422202	XM_011283066	XM_004274005	XM_014847346	XM_021097815
ANKRD65	XM_016430050	XM_020976270	XM_023498812	XM_027855560	XM_007945507	XM_006871766	XM_003413219	XM_004384465		XM_017340374	NM_001109427	XM_027441847	XM_023257931	XM_004272541	XM_014863085	XM_005653352
ANKRD66	XM_007484026	XM_020993964	XM_012549107	XM_027838271	XM_007936167	XM_006860529	XM_023545189		XM_008994536	XM_008263012	XM_008766912	XM_027439550	XM_023254045	XM_012532197	XM_014837515	XM_013978010
ANKRD7	XM_016426131			XM_027855135	XM_007954510	XM_006859361	XM_023544646	XM_004389642	XM_009002746	XM_008258289	NM_001192012	XM_027389738	XM_003982977	XM_004269948	XM_014838179	XM_021078947
ANKRD9	XM_001373717	XM_020971226	XM_003756534	XM_027849231	XM_007953115	XM_006839535	XM_023546548	XM_004376709	XM_017977346		XM_008764936	XM_027416620	XM_023256077	XM_004262419		XM_003482319
ANKS1A	XM_007483718	XM_020999360	XM_023502924	XM_027876318	XM_007939364	XM_006860386	XM_023540161	XM_023724813	XM_017971027	XM_017345053	XM_006256193	XM_027389020	XM_023253874	XM_004267697	XM_014846269	XM_021098224
ANKS1B	XM_007503477			XM_027855805	XM_007947187	XM_006875939	XM_023559966	XM_004374005	XM_009004426	XM_017342050	XM_017594828	XM_027439951	XM_019835374	XM_004269493	XM_014835057	XM_021093016
ANKS3	XM_007498738	XM_020978649	XM_003761738	XM_027839357	XM_007939596	XM_006874892	XM_023557403	XM_012554649	XM_009009102	XM_017338203	XM_008767483	XM_007646845	XM_019820994	XM_004270217	XM_014833128	XM_021086673
ANKS4B	XM_001366668	XM_020965417	XM_003763250		XM_007957346	XM_006875981	XM_003418808	XM_004373317	XM_003734421	XM_002711815	NM_001127650	XM_027410214	XM_019820832	XM_004268553	XM_014857907	XM_003124558
ANKS6	XM_007499020	XM_020995526	XM_023497696		XM_007950338	XM_006863192	XM_003407570	XM_004372230	XM_017974978	XM_017349716	NM_001015028	XM_027403134	XM_023242497	XM_004271530	XM_014859725	XM_013993700
ANKUB1	XM_007502047	XM_020980897	XM_023500740	XM_027875948	XM_007940183	XM_006876365	XM_003416159	XM_004379194	XM_002759498	XM_017346832	XM_017595872	XM_027391643	XM_023260466	XM_004278182	XM_014838561	XM_005654029
ANKZF1	XM_016425077	XM_021002721	XM_012546369	XM_027873470	XM_007959042	XM_006867830	XM_003406053	XM_023731324	XM_002749810	XM_017343142	NM_001014219	XM_027397272	XM_019838707	XM_004262695	XM_014856087	XM_001925639
ANLN	XM_016423728	XM_020964381	XM_023498464	XM_027835779	XM_007950098	XM_006832129	XM_010587428	XM_004385302	XM_009002042	XM_008261641	XM_008766019	XM_027411667	XM_019825696	XM_004269901	XM_014840722	XM_021078540
ANO1	XM_016427094	XM_020970770		XM_027856108	XM_007949324	XM_006860820	XM_023541837	XM_012557644	XM_017978491		XM_017589235	XM_027408800	XM_023238951	XM_004278051	XM_014827223	XM_021082680
ANO10	XM_007505242	XM_020993215	XM_012551392		XM_007949704	XM_006868831	XM_023547815	XM_023726101	XM_017964827	XM_002713158	XM_017603750	XM_027435398	XM_023260815	XM_004277889	XM_014860074	XM_021071717
ANO2	XM_016425463	XM_020994317	XM_012550727	XM_027838585	XM_007937086	XM_006862668		XM_012558707	XM_017975875	XM_008259715	XM_008763299	XM_027428402	XM_019834397	XM_012536450	XM_014841733	XM_021092435
ANO3	XM_007497185	XM_020977793	XM_023506302	XM_027852601	XM_007951966	XM_006872390	XM_010592179	XM_023737820	XM_009007850	XM_017345609	XM_017602571		XM_019812199	XM_004263929	XM_014831448	XM_013987284
ANO4	XM_007503277	XM_020982322	XM_023504412	XM_027855801	XM_007947216	XM_006871104	XM_023538806	XM_012554834	XM_009004456	XM_008256958	XM_008765231	XM_027434743	XM_023257364	XM_004269479	XM_014835071	XM_021092702
ANO5	XM_007497177	XM_021001884	XM_023506299	XM_027852536	XM_007956914	XM_006872399	XM_010592183	XM_023737794	XM_009007830	XM_008268868	XM_006223325	XM_027439604	XM_023239650	XM_004264411	XM_014841460	XM_005661072
ANO7	XM_016424697	XM_020989001	XM_023500870	XM_027842807	XM_007943299	XM_006875232	XM_023540315	XM_004386515	XM_017973205	XM_008254083	NM_001004071	XM_027397670	XM_023257878		XM_014842774	XM_021075267
ANO8	XM_016432376	XM_020969336	XM_023496888	XM_027845403	XM_007945331	XM_006877125	XM_010593231	XM_004384409	XM_003735513		XM_017600401	XM_027428511	XM_023247024	XM_004277579	XM_014865949	XM_021083564
ANO9		XM_020979383	XM_023506614	XM_027860130	XM_007949366	XM_006877010	XM_023542217		XM_017978422		XM_017590248	XM_027409009	XM_019812902	XM_012536054	XM_014832330	XM_021082538
ANOS1	XM_016424798	XM_021006243	XM_003765590	XM_027835293			XM_010600200		XM_002762611	XM_008251738			XM_023249108	XM_004265423	XM_014826656	XM_021080958
ANP32A	XM_007479624	XM_020982345	XM_012543694	XM_027851496	XM_007957318	XM_006866552	XM_023552859	XM_004374697	XM_002753274	XM_008252604	XM_008766212	XM_003500487	XM_006932438	XM_012535368	XM_014848191	XM_003121759
ANP32B	XM_007498046	XM_021004470	XM_003762800	XM_027859110	XM_007958352	XM_006863144	XM_010587808	XM_004372236	XM_002743118	XM_008262850	XM_008763695	XM_027403146	XM_023242491	XM_004271470	XM_014859738	XM_021066477
ANP32E	XM_007485367	XM_021004361	XM_023503575		XM_007950960	XM_006861359	XM_023547386	XM_012559469	XM_008984261	XM_017345916	XM_017590976	XM_027393676	XM_011285116	XM_012538836	XM_014865418	XM_021089922
ANPEP	XM_001369391	XM_020965174	XM_003755522	XM_027851398	XM_007945168	XM_006867178	XM_010593828	XM_023725736	XM_008998408	NM_001082326	XM_006229409	XM_027408219	NM_001009252	XM_004278382	XM_014842492	XM_021098304
ANTXR1	XM_001381658	XM_020985369	XM_012539935	XM_027865523	XM_007940140	XM_006862995	XM_003413659	XM_004369248	XM_002757665	XM_002709824	NM_001044249	XM_027428734	XM_003984080	XM_004277022	XM_014836611	XM_003125066
ANTXR2	XM_007495961	XM_020988362	XM_012552052	XM_027854470	XM_007950375	XM_006872892	XM_003414204	XM_023737603	XM_008993102	XM_002716994	XM_008770083	XM_027387668	XM_011281741	XM_004280165	XM_014836310	XM_003129371
ANTXRL	XM_007478571	XM_020996800		XM_027860352					XM_017963351		XM_006222097	XM_027389317	XM_011287273	XM_012539391	XM_014841526	XM_005654141
ANXA1	XM_001364896	XM_021009517	XM_003761631	XM_027875056	XM_007938512	XM_006834922	XM_003407369	XM_012557528	XM_002742846	NM_001171152	XM_008760295	XM_027406547	NM_001009857	XM_012535436	XM_014848738	NM_001163998
ANXA10	XM_007496147	XM_020976330	XM_003773089	XM_027867012	XM_007952892	XM_006864552	XM_003415800	XM_004388883	XM_008992477		NM_001109110	XM_027394107	XM_011281585	XM_004278659	XM_014851475	XM_003359068
ANXA11	XM_007479173	XM_021006038	XM_023495639	XM_027859002	XM_007938642	XM_006837440	XM_023547137		XM_017978965	XM_017338833	NM_001011918	XM_027389087	XM_023240608	XM_004273032	XM_014837264	XM_021073998
ANXA13	XM_016431880	XM_020965006	XM_023496473	XM_027854068	XM_007943411	XM_006830691	XM_003408178	XM_004372989	XM_002759248	NM_001082119	XM_008765512		XM_006943374	XM_004265337	XM_014867865	XM_021088956
ANXA2	XM_007479511	XM_020968659	XM_003755611	XM_027851433	XM_007958300	XM_006831584	XM_010598019	XM_004374620	XM_009004986	XM_017347978	NM_019905	XM_027411254	XM_003987068	XM_012534768	XM_014851064	XM_013992912
ANXA3	XM_007495967	XM_020988370	XM_003772986	XM_027854650	XM_007950370	XM_006872901	XM_003414133	XM_023737610	XM_002745678	XM_008267690	NM_012823	XM_027387673	XM_023253018	XM_004280169	XM_014842163	XM_021101481
ANXA4	XM_007476253	XM_020985389	XM_012539920	XM_027865312	XM_007940093	XM_006862929	XM_010593632	XM_004369377	XM_008980561	XM_017340695	NM_024155	XM_027440444	XM_019827344	XM_004277027	XM_014836707	NM_001167639
ANXA5	XM_007495539	XM_021008341	XM_012553040	XM_027853748	XM_007946467		XM_010590529	XM_004386845	XM_002745469	XM_008267908	XM_006232268	XM_027391983	XM_006930883	XM_004265093	XM_014845491	XM_003129218
ANXA6	XM_007473898	XM_020964258	XM_003759184	XM_027841984	XM_007943633	XM_006863894	XM_003404610	XM_023726606	XM_008988115	XM_002710318	XM_006246340	XM_027427465	XM_003981380	XM_004280331	XM_014834406	XM_005672613
ANXA7		XM_021006135		XM_027860148	XM_007940618	XM_006835887	XM_003408898	XM_023737682	XM_009009715	XM_008269958	XM_006251625	XM_027441494	XM_006937868	XM_004273125	XM_014858877	XM_005671100
ANXA9	XM_007485395	XM_021004717	XM_023503574		XM_007950919	XM_006861390	XM_003409482	XM_004389565	XM_002759895	XM_017345903	XM_002726022	XM_027393612	XM_019837815		XM_014865349	XM_021088517
AOAH	XM_007500685	XM_020964395	XM_023498461	XM_027835812	XM_007950097	XM_006832268	XM_003406941	XM_004385300	XM_017975121	XM_008261484	NM_001191940	XM_027409368	XM_003982953	XM_012533066	XM_014840720	XM_021079245
AOC1	XM_007504611	XM_020977926	XM_003771766	XM_027841108	XM_007957650	XM_006873698	XM_003410008		XM_002751842	XM_017338466	NM_022935		XM_019826009	XM_004281182	XM_014829016	XM_003134553
AOC2	XM_016430455	XM_020972703	XM_003768155		XM_007957733	XM_006833705	XM_003414262	XM_004390335				XM_027428060		XM_004286716		XM_003131393
AOC3		XM_020972701				XM_006832693	XM_003414264	XM_004390272			NM_031582	XM_003504672
AOX1	XM_007494589	XM_020984901		XM_027873820	XM_007935291	XM_006862040	NM_001303261	XM_004378205	XM_008999169	NM_001081990	NM_019363		NM_001290238	XM_004262875		NM_001308473
AP1AR	XM_001364923	XM_021001367	XM_023505783	XM_027837387	XM_007940744	XM_006872255	XM_003410488	XM_004385908	XM_002745463	XM_002717088	XM_006233291		XM_011281713	XM_004269562	XM_014840050	XM_003482454
AP1B1	XM_007490509	XM_020996415	XM_023498722	XM_027863450	XM_007947995	XM_006869211	XM_023559255	XM_004387605	XM_002743646	XM_008274637	NM_001308298	XM_027387351	XM_006938560	XM_012538204	XM_014835263	XM_021074368
AP1G1	XM_001367243	XM_020963547	XM_023495155	XM_027846546	XM_007940331	XM_006860189	XM_023556656	XM_023741884	XM_008986159	XM_002711696	NM_134460	XM_016974946	XM_003998215	XM_004273231	XM_014840798	XM_003126897
AP1G2	XM_007479848	XM_020965959	XM_023499389	XM_027843095	XM_007951209	XM_006835421	XM_023540088	XM_023725393	XM_017977424	XM_002718086	XM_008770714	XM_027390583	XM_019832835	XM_004283153	XM_014856275	XM_001928657
AP1M1	XM_007489786	XM_020969304	XM_023496992	XM_027845383	XM_007945310	XM_006877107	XM_023552265	XM_004384427	XM_017967782	XM_008249325	NM_001044239	XM_027428899	XM_003982023	XM_004277606	XM_014865884	XM_005661197
AP1M2	XM_007488548	XM_020994896	XM_003760465	XM_027857782	XM_007953580	XM_006875100	XM_023552435	XM_012556176	XM_017968180		NM_001108996	XM_027411515	XM_011289091	XM_004277364	XM_014865520	XM_021083790
AP1S1	XM_001366503	XM_020966464	XM_003768813	XM_027857099	XM_007939984	XM_006859657	XM_023555854	XM_023741095	XM_008982160	XM_002722817	XM_006249179	XM_027416219	XM_003998527	XM_004268846	XM_014853929	XM_021086258
AP1S2	XM_007500867	XM_021007388	XM_023500321	XM_027835308	XM_007957131	XM_006835609	XM_010595767	XM_023740679	XM_008989002	XM_008272382	XM_017602005	XM_027432726	XM_023248821	XM_012532945	XM_014857652	XM_005673454
AP1S3	XM_016425285	XM_021002889	XM_012546588	XM_027873718	XM_007935581	XM_006861925	XM_003406038	XM_023731347	XM_008999574	XM_008259237	XM_006245264	XM_027397347	XM_023259732	XM_004262647	XM_014843245	XM_021074901
AP2A1	XM_007492646	XM_021003463		XM_027859285	XM_007942854	XM_006868213	XM_023544057	XM_004381633	XM_017967432	XM_008253085	XM_006229064	XM_027442453	XM_011289690	XM_004286163	XM_014830291	XM_021094758
AP2A2		XM_020979413	XM_023498678	XM_027860198	XM_007949286	XM_006876970	XM_010602439	XM_012559411	XM_017978390		XM_008760010	XM_003509773	XM_006937669	XM_004278083	XM_014831499	XM_021082582
AP2B1	XM_007485512	XM_021005958	XM_023503593	XM_027862485	XM_007947936	XM_006832331	XM_010594239	XM_004385430	XM_008997065	XM_008271132	XM_008767935	XM_027426463	XM_023244430	XM_012533719	XM_014862226	XM_021066144
AP2M1	XM_003340546	XM_021005596	XM_003770280	XM_027875352	XM_007935923	XM_006869795	XM_003412885	XM_023736802	XM_002758116	XM_008266619	NM_053837	XM_027413061	XM_019840056	XM_004278416	XM_014846197	NM_001243644
AP2S1	XM_001373313	XM_020978434		XM_027845834	XM_007942881	XM_006868244	XM_023544171	XM_004381606	XM_008988275	XM_017338831	NM_022952	XM_027431347	XM_023245338	XM_004271126	XM_014863011	NM_001244452
AP3B1	XM_001367618	XM_020998361	XM_003759422	XM_027863441	XM_007943447		XM_003408109	XM_004374474	XM_017969847	XM_017338635	XM_006231814	XM_027401711	XM_023257772	XM_012533372	XM_014830054	XM_021076471
AP3B2	XM_007478560	XM_020997054	XM_003755150	XM_027860243	XM_007945115	XM_006870954	XM_010593795	XM_004370667	XM_017973317	XM_008275297	XM_006229468	XM_027408288	XM_023254867	XM_004278300	XM_014842636	XM_021098892
AP3D1	XM_007489313	XM_021008880	XM_023496851	XM_027853140	XM_007950999	XM_006868980		XM_023733323	XM_008986944		NM_001100719	XM_027419317	XM_023243317	XM_012539313	XM_014845638	XM_021084198
AP3M1	XM_001364524	XM_021006137	XM_012553756	XM_027860483	XM_007940594	XM_006835920	XM_003408907	XM_023737671	XM_002756202	XM_017348696	NM_133593	NM_001244405	XM_006937899	XM_004273090	XM_014860626	XM_005671062
AP3M2	XM_001373045	XM_020969633	XM_003758011	XM_027865323	XM_007935020	XM_006859928	XM_010592433	XM_004382081	XM_002756998	XM_008273918	NM_133305	XM_027395283	XM_003984753	XM_012538787	XM_014837776	XM_005657654
AP3S1	XM_016423758	XM_020967362	XM_023497250	XM_027874862	XM_007954516	XM_006870528	XM_023548954	XM_004376975	XM_017969732	XM_008254913	XM_006254696	XM_027400866	XM_023254313	XM_012532180	XM_014841709	XM_021084658
AP4B1	XM_007485172	XM_021002164	XM_012549614	XM_027860371	XM_007949000	XM_006865893	XM_023547490	XM_004380383	XM_009001937	XM_017345960	NM_001107709	XM_027393839	XM_003990483	XM_004263205	XM_014837178	XM_013988133
AP4E1	XM_016427883	XM_020980519	XM_023499930	XM_027840851	XM_007935178	XM_006831651	XM_003420520	XM_023732474	XM_002753482	XM_002717793	XM_008762176	XM_027421915	XM_023255366	XM_004281310	XM_014852394	XM_001924871
AP4M1	XM_001367109	XM_020979195	XM_003768829	XM_027843730	XM_007955825	XM_006859623	XM_003422501	XM_004386714	XM_017964853	XM_002721856	XM_006249008	XM_003510418	XM_019820480	XM_004268896	XM_014835837	XM_021086201
AP4S1	XM_007472531	XM_021004247	XM_003756115	XM_027870087	XM_007938526	XM_006835366	XM_010588567	XM_023731496	XM_002753788	XM_017348243	NM_001130999	XM_027429294	XM_023255638	XM_004282143	XM_014857412	XM_021098036
AP5B1	XM_001379594	XM_020968385	XM_012552798	XM_027856199	XM_007944963	XM_006861074	XM_003419423	XM_004383910	XM_002755607	XM_008252959	NM_001271032	XM_027408594	XM_023240069	XM_004264375	XM_014844827	XM_003122530
AP5M1	XM_001368945	XM_020986454	XM_023502609	XM_027842841	XM_007951865	XM_006864609	XM_003408668	XM_004370895	XM_009006080	XM_002718266	NM_001030036	XM_003509846	XM_003987682	XM_012536543	XM_014850722	XM_001927783
AP5S1	XM_016428216	XM_021001017	XM_023495280	XM_027846122	XM_007934676	XM_006877689	XM_010591550	XM_004383074	XM_008995699	XM_008256258	XM_006235038	XM_027421755	XM_006929886	XM_004285291	XM_014867108	XM_021077708
AP5Z1	XM_007498432	XM_021008422	XM_003761557	XM_027874440	XM_007942843	XM_006859870	XM_023555937	XM_004380872	XM_008983818	XM_017339073	NM_001037220	XM_027413536	XM_023246450	XM_012532770	XM_014865067	XM_005661828
APAF1	XM_007503259	XM_021006425	XM_012550587	XM_027855777	XM_007947213	XM_006875933	XM_023559936	XM_023735742	XM_009004417	XM_017342168	XM_008765263	XM_027392614	XM_023257353	XM_004269502	XM_014834996	XM_021093026
APBA1	XM_007498570	XM_021001823	XM_023497553	XM_027839462	XM_007938384	XM_006834910	XM_023544769	XM_004375797	XM_002742872	XM_017347388	NM_031779	XM_027406508	XM_023243333	XM_004276413	XM_014845990	XM_021064683
APBA2	XM_001365423	XM_020968669	XM_003755593	XM_027851937	XM_007956327	XM_006872141	XM_003420610	XM_004372635	XM_017973145	XM_002718292	NM_031780	XM_027408080	XM_023254998	XM_004278358	XM_014845465	XM_021098805
APBA3	XM_001373769	XM_020971309	XM_003760582	XM_027850975	XM_007951027	XM_006868944	XM_003421890	XM_004378468	XM_008986992		XM_006241018	XM_027439334	XM_023243812	XM_004286334	XM_014843045	XM_003123055
APBB1	XM_001380231	XM_020975844	XM_023500146	XM_027864782	XM_007954379	XM_006870187	XM_010592274	XM_023743023	XM_009007589	XM_017344894	XM_006229938	XM_027404936	XM_023239507	XM_004279244	XM_014852126	XM_021062340
APBB1IP	XM_007504845	XM_020990323	XM_003771855	XM_027841504	XM_007936380	XM_006871657	XM_023548857	XM_023735015	XM_003733298	XM_008267982	NM_001100577	XM_027405348	XM_003988174	XM_004275886	XM_014868220	XM_003130751
APBB2	XM_007496525	XM_020991104	XM_023506025	XM_027836186	XM_007947150	XM_006873234	XM_023549837	XM_023738919	XM_008993441	XM_008275372	XM_017604792	XM_027441763	XM_023253173	XM_004266257	XM_014857174	XM_021101139
APBB3	XM_007473739		XM_003756612	XM_027841346	XM_007938997	XM_006866155		XM_004381079	XM_002744237	XM_017341098	XM_006254495	XM_027400797	XM_019833145	XM_004280272	XM_014829632	XM_005661742
APC	XM_007497806	XM_021009504		XM_027874412	XM_007947580	XM_006875511	XM_010589793	XM_023731971	XM_017969743	XM_008248395	XM_006254506	XM_027436653	XM_019838005	XM_004267455	XM_014842991	NM_001206430
APC2	XM_007489346	XM_021008987	XM_012542216	XM_027853125	XM_007954603	XM_006876722		XM_004378679	XM_017967261		XM_006240878	XM_027419363	XM_023242913	XM_004285902	XM_014845716	NM_001206431
APCDD1	XM_001370862	XM_020985551			XM_007948922	XM_006868706	XM_010586852	XM_004385806	XM_008979478	XM_008261027	XM_001071384	XM_027402768	XM_023241742	XM_004276071	XM_014837328	XM_021096050
APCDD1L	XM_007475671	XM_020981456	XM_023494497	XM_027850624	XM_007951522	XM_006839307	XM_023538793	XM_004370532	XM_017971669		XM_008762580	XM_027419815	XM_023251069	XM_012537648	XM_014831333	XM_021077840
APEH	XM_001378074	XM_020998927	XM_023498059	XM_027836950	XM_007955346	XM_006873598	XM_010589794	XM_004368536	XM_002758351	XM_002713192	NM_012500	XM_027414537	XM_003982230	XM_004283953	XM_014840429	NM_213923
APELA	XM_016423137	XM_020976348	XM_012552128	XM_027866813			XM_010598130		XM_008992508	XM_017350145		XM_027394049	XM_011281590	XM_012531712	XM_014851477	XM_013978711
APEX1	XM_007479743	XM_021000087	XM_012544201	XM_027842984	XM_007951123	XM_006835490	XM_003421575	XM_004390002	XM_009005658	XM_008269300	XM_006251913	XM_007649790	XM_003987383	XM_012534525	XM_014844488	XM_021098038
APEX2	XM_001367239	XM_020979960	XM_012553371	XM_027877436	XM_007957250	XM_006875266	XM_023539367	XM_004389136	XM_002762915	XM_017349664	NM_001079892	XM_027432028	XM_019823867	XM_004284750	XM_014845743	XM_003135109
APH1A	XM_016429642	XM_021004390	XM_023503557		XM_007950956	XM_006861363	XM_003409499	XM_004389587	XM_017966236	XM_002715601	NM_001014255	XM_027393673	XM_003990565	XM_004285137	XM_014865406	NM_001244487
APH1B	XM_003339995	XM_020968644	XM_003755626	XM_027852041	XM_007958037	XM_006831558	XM_023558315	XM_004374641	XM_002763658	XM_008268926	NM_001047090	XM_027411287	XM_023255251	XM_004274722	XM_014850727	XM_021094218
API5	XM_001362593	XM_021009721	XM_012552578	XM_027837771	XM_007946511	XM_006865026	XM_023550915	XM_023738463	XM_009007959	XM_008269946	XM_006234586	XM_027422407	XM_003993181	XM_004264021	XM_014861234	XM_005660984
APIP	XM_007497263	XM_020963843	XM_012552564	XM_027837638	XM_007943308		XM_023550736		XM_002755174	XM_008269664	NM_001106492	XM_003497444	XM_003993163	XM_004263999	XM_014851054	XM_003122870
APLF	XM_007476721	XM_020985399	XM_023495523	XM_027865600	XM_007940138	XM_006862939	XM_003413546	XM_012556342	XM_017964006	XM_002709665	XM_017592825	XM_027428722	XM_011281125	XM_012535639	XM_014836747	XM_005662499
APLN	XM_007507158	XM_020969881				XM_006862836	XM_023553840				NM_031612	XM_027433513	XM_004000879	XM_004280529	XM_014866232	XM_003360446
APLNR	XM_007497463	XM_020974525	XM_012552685	XM_027860280	XM_007953873	XM_006875743	XM_003421328	XM_004389180	XM_009008128	XM_008271294	NM_031349	XM_027422638	XM_006937323	XM_004264116	XM_014829437	XM_021082015
APLP1	XM_007491908	XM_020977201		XM_027855444	XM_007954858	XM_006867346	XM_023541527	XM_004388101	XM_002762027	XM_008249542	NM_001100802	XM_027431269	XM_023245430	XM_012538388	XM_014838283	XM_021097132
APLP2	XM_007495132	XM_020963791	XM_012545148	XM_027877556	XM_007955179	XM_006873084	XM_010597124	XM_004379321	XM_002754583	XM_017347536	NM_012906	XM_027411744	XM_011286479	XM_012536984	XM_014858517	XM_021063158
APMAP	XM_001382052	XM_020987208	XM_012540831	XM_027853871	XM_007954174	XM_006860666	XM_003411608	XM_004376411	XM_008995867	XM_002721540	XM_008762362	XM_027421565	XM_006930005	XM_004270434	XM_014857972	XM_001927087
APOA1	XM_001380830	XM_020989701	XM_003764190	XM_027857474	XM_007936504	XM_006833850	XM_003418238	XM_004385707	XM_009006852	NM_001101687	NM_012738	XM_027412052	XM_011286366	XM_004273365	XM_014855536	NM_214398
APOA2	XM_007484978	XM_020972089	XM_023503375	XM_027854798	XM_007947735	XM_006861673	XM_003415013	XM_004390167	XM_002760240	XM_002715252	XM_006250239	XM_027439668		XM_004284474	XM_014835514	NM_001186294
APOA4	XM_001380837	XM_020989827	XM_003764191	XM_027857473	XM_007936599	XM_006833979	XM_003418236	XM_004385708	XM_002754446	NM_001171410	NM_012737	XM_027442617	XM_019811321	XM_004273367	XM_014855534	NM_214388
APOA5	XM_007494743	XM_020989704	XM_023499438	XM_027857513	XM_007936600	XM_006833978	XM_003418235	XM_004385709	XM_009006850	XM_008258641	XM_006242865	XM_027412056	XM_019811319	XM_004273369	XM_014855532	NM_001159308
APOB	XM_007506640	XM_020967429	XM_023495341		XM_007939290	XM_006835248	XM_023550583	XM_004387594	XM_017964023	XM_008254783	NM_019287	XM_027424602	XM_003984468	XM_004274849	XM_014866430	XM_021085692
APOBEC1	XM_007503502	XM_020994411	XM_012550704	XM_027838535	XM_007937213	XM_006875461	XM_023549084	XM_004387253	XM_009003530	NM_001082341	XM_017592483	XM_027441293	XM_023257742	XM_012536476	XM_014850999	XM_003126519
APOBEC2	XM_001379601	XM_020999620	XM_003769042		XM_007936275	XM_006860437	XM_023546047	XM_004379431	XM_002746520	XM_002714709	NM_001106883	XM_027394546	XM_003986124	XM_004267633	XM_014831015	XM_001928899
APOBEC4	XM_007480953	XM_020984387	XM_003767508	XM_027868475	XM_007937673	XM_006872529	XM_023549194	XM_004391456	XM_008984847		XM_008769666	XM_027417377	XM_003999257	XM_004275219	XM_014850299	XM_003130369
APOBR	XM_007499451	XM_021006906	XM_012543299	XM_027863205	XM_007950288	XM_006877067	XM_023558902	XM_023741015	XM_009009380	XM_008257948	XM_006230319	XM_027404657	XM_023247080	XM_004269005	XM_014863982	XM_021088037
APOC1		XM_021003618					XM_023544166	XM_004388789	XM_002762228	NM_001160281	NM_012824	XM_027430877	XM_019819381		XM_014853214
APOC2	XM_007491584	XM_021004061	XM_012546784	XM_027860689	XM_007942919	XM_006871351	XM_003406504	XM_004388790	XM_017967543	XM_017339745	NM_001085352	XM_007645950	XM_003997648	XM_004271186	XM_014868294	XM_005653279
APOC3	XM_007494741	XM_020989702	XM_023499424	XM_027857476	XM_007936598	XM_006833980	XM_023558233	XM_004385687	XM_009006851	XM_002708371	NM_001271053	XM_027412053	XM_019811322	XM_004273366	XM_014855535	XM_021102247
APOC4		XM_021004057		XM_027860687	XM_007943081	XM_006871480	XM_010586908	XM_004388830	XM_008988298	NM_001082365	NM_001109419	XM_027430980	XM_006941120	XM_004271357	XM_014868293	NM_001174132
APOD	XM_001371943	XM_020964809	XM_003766385	XM_027848853	XM_007948016	XM_006869414	XM_003412929	XM_004373576	XM_008981429	NM_001082258	NM_012777	XM_003495384	XM_006936175	XM_004278773	XM_014860136	XM_021070086
APOE	XM_007491571	XM_021003617	XM_023500984	XM_027860699	XM_007942920	XM_006871352	XM_003406443	XM_004388788	XM_002762227	NM_001082643	NM_001270681	XM_027430874	XM_023245793	XM_004271187	XM_014853252	NM_214308
APOF		XM_020990047	XM_023505607	XM_027855098	XM_007955164		XM_023557603		XM_009004001	XM_008256667	NM_001024351	XM_027392739	XM_019835086	XM_012534575	XM_014843908
APOH	XM_001370192	XM_021000985	XM_003768575	XM_027872672	XM_007959898	XM_006833734	XM_023556743	XM_004374197	XM_008997623	XM_002719215	NM_001009626	XM_027441260	XM_019818134	XM_004275405	XM_014847640	XM_003131266
APOLD1	XM_007503707	XM_021001573	XM_003761623	XM_027856359	XM_007955008	XM_006866048	XM_023554473	XM_004387326	XM_009003302	XM_008259609	NM_001003403	XM_003501255	XM_019834539	XM_004281134	XM_014834248	XM_021092329
APOM	XM_001376043	XM_020974085	XM_023502904	XM_027876697	XM_007951365	XM_006875603	XM_023541354	XM_023725557	XM_008994147	XM_002714271	NM_019373	XM_027388834	XM_011282320	XM_004286604	XM_014831618	NM_001040640
APOO	XM_007493414	XM_020989887	XM_012544451	XM_027845455	XM_007957373	XM_006835673	XM_023555152	XM_004382855	XM_002762727	XM_008272459	NM_001199178	XM_027431880	XM_004000362	XM_004283082	XM_014867889	XM_005674464
APOOL	XM_007507405	XM_020964525	XM_023507017	XM_027839973	XM_007957127		XM_023551417	XM_023733596	XM_017968571	XM_017349683	NM_001014105	XM_027432979	XM_023248994	XM_004283095	XM_014827511	XM_001925965
APP	XM_007493387	XM_020995844	XM_012546749	XM_027875454	XM_007943492	XM_006872468	XM_010590339	XM_023726656	XM_002761328	NM_001195669	XM_006248008	XM_027412361	XM_023238836	XM_004264476	XM_014859014	XM_005670305
APPBP2	XM_003340197	XM_020991811	XM_003767922	XM_027870473	XM_007947925	XM_006833631	XM_003414571	XM_004377841	XM_002748188	XM_008271184	NM_001100969	XM_027426391	XM_023244758	XM_004271730	XM_014856943	XM_013981135
APPL1	XM_007499960	XM_020968935	XM_023498077	XM_027863817	XM_007937262	XM_006862065	XM_023547597	XM_012555845	XM_002758469	XM_017343898	XM_008771023	XM_027389622	XM_011279730	XM_004267942	XM_014868675	NM_001134966
APPL2	XM_007503360	XM_020982407	XM_003771096	XM_027873027	XM_007948237	XM_006871073	XM_010599895	XM_023729002	XM_017976334	XM_008257119	XM_006241201	XM_027392514	XM_023257394	XM_004269429	XM_014865816	XM_013997990
APRT	XM_016427889	XM_020989155	XM_012540770	XM_027846171	XM_007939165	XM_006860107	XM_003418054	XM_004377762	XM_017966939	XM_008253216	NM_001013061	XM_027410653	XM_023245716	XM_004280061	XM_014836578	XM_021093644
APTX	XM_001373143	XM_021004632	XM_023497351	XM_027859069	XM_007950692	XM_006863025	XM_010587878	XM_012554355	XM_008998222	XM_008248908	XM_006238027	XM_007651991	XM_006939202	XM_004275075	XM_014857501	NM_213734
AQP1	XM_007505813	XM_020964433		XM_027835872	XM_007945390	XM_006832159	XM_003407001	XM_004385329	XM_009002197	XM_017344416	NM_012778	XM_027429696	XM_003982907	XM_004269936	XM_014841067	NM_214454
AQP10	XM_007482116	XM_020991427	XM_003768048		XM_007948534	XM_006861723	XM_023554014	XM_023742602	XM_002760039	XM_008264381		XM_027392856	XM_019822500	XM_004284659	XM_014864839	NM_001128454
AQP11	XM_007490904	XM_020989807	XM_012545361	XM_027848085	XM_007940902	XM_006864995	XM_010598169	XM_004381993	XM_009007375	XM_002708676	NM_173105	XM_027407694	XM_011286638	XM_004279829	XM_014859673	NM_001112682
AQP2		XM_020966083	XM_003770874	XM_027844275	XM_007937827	XM_006870066		XM_004388308	XM_017976043	XM_002711130	NM_012909	XM_003507835	XM_023257024	XM_004274351	XM_014862893	NM_001128476
AQP3	XM_001362255	XM_020978916	XM_003762973	XM_027874276	XM_007950681	XM_006863033	XM_023545196	XM_004372333	XM_002743017	XM_002708029	NM_031703	XM_003511964	XM_011288588	XM_004275085	XM_014857489	NM_001110172
AQP4	XM_007487576	XM_020968731	XM_003759987		XM_007935564	XM_006835038	XM_010586799	XM_004387758	XM_008979641	XM_008261167	NM_001142366	XM_003502224	XM_003995088	XM_012534439	XM_014828373	NM_001110423
AQP5	XM_001380717	XM_020966087	XM_003770875	XM_027844274	XM_007937826	XM_006870065			XM_002752407	XM_008256431	NM_012779	XM_027396550	XM_003988711	XM_004274350	XM_014862891	NM_001110424
AQP6		XM_020966088	XM_023504278	XM_027844437	XM_007937946	XM_006870139	XM_010596496	XM_004388381	XM_002752408	XM_008256432	NM_022181	XM_027396551	XM_023257027	XM_012534615	XM_014862888	NM_001128467
AQP7			XM_003761296	XM_027874309	XM_007950682	XM_006863157	XM_023545330	XM_004372396	XM_002743016	XM_002707944	XM_017593195	XM_027403361	XM_006939211	XM_004275084	XM_014857493	XM_021063972
AQP8	XM_007499045	XM_020995691	XM_003761876	XM_027859710	XM_007954169		XM_023558867	XM_004373463	XM_002755982	XM_002711852	NM_019158	XM_027410353	XM_023246630	XM_004268595	XM_014834140
AQP9	XM_016428472	XM_020981790	XM_003755723	XM_027840846	XM_007958467	XM_006831853	XM_003418393	XM_004374609	XM_017976610	XM_002718211	XM_006243362	XM_027411218	XM_003987104	XM_004274674	XM_014839444	NM_001112684
AQR	XM_003340036	XM_020994828	XM_023500095	XM_027870100	XM_007940518	XM_006831906	XM_003418728	XM_023735095	XM_009005600	XM_002717997	NM_001100987	XM_027422262	XM_011283083	XM_004274028	XM_014847311	XM_021098271
AR	XM_007506960	XM_020967225	XM_023506855	XM_027839075	XM_007956286		XM_003412742		XM_008989422	NM_001195724	NM_012502	XM_027431759	XM_004000575	XM_004275797	XM_014832024	XM_013986227
ARAF	XM_016426570	XM_020976464	XM_012553421		XM_007958045	XM_006864223	XM_023557906	XM_023731887	XM_008989208	XM_008272552	XM_008773036	XM_003512241	XM_006943681	XM_012537501	XM_014867591	XM_005657798
ARAP1	XM_007491029	XM_020989618	XM_023499743		XM_007940972	XM_006870387	XM_023539044	XM_023736534	XM_009007552	XM_008264367	XM_006229898	XM_027440885	XM_019811878	XM_012536724	XM_014842032	XM_021102283
ARAP2	XM_007496580	XM_020992150	XM_023506059	XM_027836268	XM_007955550	XM_006874336	XM_023549789	XM_004389789	XM_017970632	XM_008274893	XM_008770184	XM_027390714	XM_019829654	XM_004266224	XM_014859353	XM_003128906
ARAP3	XM_016430370	XM_021005024	XM_003756687	XM_027841950	XM_007939052	XM_006866196	XM_023552656	XM_004381124	XM_017968415	XM_017341140	XM_008774115	XM_027398036	XM_003980865	XM_004280231	XM_014850251	XM_021084932
ARC	XM_007488415	XM_020995398	XM_003760425	XM_027845049	XM_007940527	XM_006830733	XM_023541618	XM_004387369	XM_008983141		XM_017595064	XM_027403803	XM_023248559	XM_004265289	XM_014835461	XM_021088786
ARCN1	XM_007494696	XM_020984793	XM_003764147	XM_027835583	XM_007936460	XM_006833886	XM_010597916	XM_004385657	XM_009006926	XM_008250462	NM_001007662	XM_027411977	XM_003992414	XM_004273332	XM_014855614	XM_003357318
AREG	XM_007495677	XM_020988588	XM_012552980	XM_027854462	XM_007955485		XM_003414217		XM_002745725	XM_017347491	NM_017123	XM_016980622	XM_006931061	XM_012536876	XM_014865119	NM_214376
AREL1	XM_007472813	XM_020986292	XM_023502096	XM_027844845	XM_007941367	XM_006865527	XM_023546363		XM_002754110	XM_008272045	XM_008764754	XM_016980217	XM_023255862	XM_012536032	XM_014835692	XM_003356746
ARF1	XM_016424340	XM_020999074	XM_012543447	XM_027842151	XM_007948670	XM_006876120	XM_003421194	XM_004384782	XM_002760826	XM_002723852	NM_022518	XM_007643946	XM_003980625	XM_012538319	XM_014826689	XM_021077244
ARF3		XM_020966307	XM_023505464	XM_027844499	XM_007937862	XM_006870095	XM_010596317	XM_023742369	XM_002752401	XM_002711065	XM_017594635	XM_027396480	XM_006933660	XM_004274380	XM_014850023	NM_001160426
ARF4	XM_001362258	XM_020969076	XM_003762320	XM_027863832	XM_007937266	XM_006862070	XM_003410047	XM_004368636	XM_002758503	XM_002713263	NM_024151	XM_027389629	XM_003982365	XM_004267946	XM_014868724	NM_001048072
ARF5	XM_007504258	XM_021002372	XM_003771582		XM_007946737	XM_006859347	XM_003407248	XM_004382625	XM_002752046	XM_002712085	NM_024149	XM_007613346	XM_019825068	XM_004265478	XM_014854504	NM_001145221
ARF6	XM_007473160	XM_020991316	XM_012549215	XM_027849081	XM_007943681	XM_006872332	XM_010588618	XM_004370839	XM_009006011	XM_008269632	NM_024152	XM_027418155	XM_003987620	XM_004270032	XM_014854275	NM_001078677
ARFGAP1	XM_007475567	XM_020981567	XM_003757605	XM_027851879	XM_007954675	XM_006873349	XM_010601140	XM_023741578	XM_017972165	XM_008253422	XM_017591464	XM_027437070	XM_023251000	XM_004282346	XM_014849138	XM_021077586
ARFGAP2	XM_007497401	XM_021009713	XM_023506375	XM_027837750	XM_007957544	XM_006865069	XM_003412250	XM_023741823	XM_009008041	XM_002709086	XM_006234529	XM_027422527	XM_006937249	XM_012537241	XM_014861311	XM_013994334
ARFGAP3	XM_007502795	XM_020982791	XM_023505435	XM_027854236	XM_007941791	XM_006866849	XM_003419722	XM_004379988	XM_008979750	XM_008253972	XM_017595063	XM_027396112	XM_023257561	XM_012536589	XM_014864397	XM_003481526
ARFGEF1	XM_001368044	XM_021002050	XM_023495979		XM_007949715	XM_006860037		XM_004372541	XM_017965381	XM_017341380	NM_001277056	XM_027398848	XM_011291364	XM_004274948	XM_014838491	XM_001928010
ARFGEF2	XM_007475772	XM_020984169	XM_023494525	XM_027851348	XM_007938332	XM_006839201	XM_003411757	XM_004370266	XM_017971666	XM_017350746	XM_006235640	XM_027423373	XM_023251133	XM_004282882	XM_014832882	XM_003483981
ARFGEF3	XM_001370224	XM_020973739	XM_003769494	XM_027850769			XM_003403996		XM_017970798	XM_017345391	XM_001072524	XM_027401943	XM_023254439	XM_004263774	XM_014864613	XM_021087441
ARFIP1	XM_016423169	XM_020994044	XM_023505934	XM_027866995	XM_007958605	XM_006875500	XM_023557115	XM_023733528	XM_008992596	XM_008267313	XM_006232541	XM_016977255	XM_006930817	XM_004263637	XM_014868518	XM_021100378
ARFIP2	XM_001363350	XM_020975859	XM_012545860	XM_027864729	XM_007954466	XM_006870183	XM_023550905	XM_023743027	XM_002754947	XM_017344937	XM_006229933	XM_016980817	XM_003992932	XM_012536511	XM_014852118	XM_003357136
ARFRP1	XM_001367774	XM_020981611	XM_023494437	XM_027849791	XM_007954662	XM_006873338	XM_023540806	XM_004370170	XM_017972174		NM_053980	XM_027419967	XM_023250953	XM_004282359	XM_014849102	XM_021078379
ARG1	XM_007484564	XM_020987068	XM_023503214	XM_027848543	XM_007947364	XM_006834665	XM_023547162	XM_004368923	XM_002746962	NM_001082108	NM_017134	XM_027402909	XM_003986549	XM_004263826	XM_014847723	XM_021082745
ARG2	XM_001370015	XM_021004724	XM_012548923	XM_027843768	XM_007942307	XM_006873049	XM_003408724	XM_004370967	XM_002754036	NM_001082181	NM_019168	XM_003498266	XM_019833179	XM_012531528	XM_014862421	XM_001928679
ARGLU1	XM_003341817	XM_020970071	XM_003765744		XM_007938919	XM_006846679	XM_003413974	XM_004382934	XM_003731909	XM_008260169	NM_001024972	XM_007643861	XM_003980522	XM_004273612	XM_014841842	XM_001927201
ARHGAP1	XM_001369670	XM_021009803	XM_023506373	XM_027837800	XM_007946550	XM_006865062	XM_010592089	XM_004387674	XM_002755243	XM_008270421	XM_006234559	XM_027422516	XM_006937248	XM_012538527	XM_014861305	XM_003122825
ARHGAP10	XM_007496250	XM_020994057	XM_023505950	XM_027866797	XM_007953807	XM_006870868	XM_023557140	XM_004378836	XM_008992616	XM_017347310	XM_008772530	XM_027410548	XM_003984958	XM_004263621	XM_014838145	XM_021100660
ARHGAP11A	XM_001380792	XM_020995301	XM_003755969	XM_027869989	XM_007940480	XM_006831802	XM_003418640	XM_004380598	XM_009005602	XM_008269248	NM_001168524	XM_027384696	XM_023256170	XM_004274032	XM_014847305	XM_021098302
ARHGAP12	XM_007504786	XM_020990471	XM_003771836	XM_027841547	XM_007942463	XM_006874034	XM_010590621	XM_023740613	XM_017974177	XM_002717285	XM_006254011	XM_027405470	XM_023256499	XM_004278630	XM_014851771	XM_021064793
ARHGAP15	XM_007494120	XM_020984727	XM_012544701	XM_027835584	XM_007934953	XM_006834567	XM_003405853	XM_023730171	XM_002749466	XM_017342824	XM_017591544	XM_027440036	XM_003990745	XM_012538927	XM_014852164	XM_021076336
ARHGAP17	XM_007499043	XM_020995433		XM_027859765	XM_007951803	XM_006867184	XM_023558858	XM_023728535	XM_009009342	XM_008257896	XM_008759791	XM_027410294	XM_023247081	XM_012532710	XM_014829741	XM_021081342
ARHGAP18	XM_007484545	XM_020987027	XM_003769434	XM_027848567	XM_007947358	XM_006834674	XM_003404023	XM_023727914	XM_017971391	XM_002714727	XM_006227680		XM_019831194	XM_012536528	XM_014847686	XM_021088430
ARHGAP19	XM_007478695	XM_020997037	XM_023494980	XM_027860876	XM_007940049	XM_006831456	XM_023546860		XM_002756487	XM_008270293	XM_017590379	XM_027407323	XM_011287496	XM_004268398	XM_014868484
ARHGAP20	XM_001381378	XM_020989804	XM_003764247	XM_027847329	XM_007936564	XM_006833810	XM_023554709	XM_004382487	XM_009006746	XM_008261707	XM_006243047	XM_027415108	XM_023239078	XM_004282256	XM_014844388	XM_021062754
ARHGAP21	XM_001376252		XM_023505071	XM_027841572	XM_007936413	XM_006871650	XM_023548861	XM_023735025	XM_002806947	XM_017347621	NM_001191693	XM_027440615	XM_006933312	XM_012537147	XM_014847385	XM_021064916
ARHGAP22	XM_007478590	XM_020997089	XM_023494482	XM_027860617	XM_007938605		XM_023547197	XM_023742109	XM_017978921	XM_017338629	XM_017600086	XM_027429816	XM_019813482	XM_004286501	XM_014841542	XM_021073083
ARHGAP23	XM_001371830	XM_020997491	XM_023502390	XM_027872993	XM_007942183	XM_006832529	XM_023553627	XM_004378122	XM_008997470	XM_017349175	XM_017597700	XM_027424167	XM_023244570	XM_004282701	XM_014833500	XM_021067077
ARHGAP24	XM_007495946	XM_020988340	XM_003772974	XM_027853445	XM_007948830	XM_006867734	XM_023553281	XM_004390411	XM_002745630	XM_008267631	XM_017599164	XM_027388508	XM_019829277	XM_004285424	XM_014854138	XM_021100786
ARHGAP25	XM_007476277	XM_020985367	XM_012539931	XM_027865201	XM_007940082	XM_006862937	XM_023552715	XM_023733099	XM_017964259	XM_017340709	XM_006236838	XM_007644170	XM_003984077	XM_012535660	XM_014836741	XM_021087418
ARHGAP26	XM_007473809	XM_021004970	XM_012551513	XM_027841739	XM_007939070	XM_006873269	XM_023550175	XM_023735640	XM_017968549	XM_008255158	XM_017600955	XM_027398013	XM_011282717	XM_004280219	XM_014850274	XM_021085443
ARHGAP27	XM_007482488	XM_020997527	XM_012548432	XM_027872780	XM_007955260	XM_006833524	XM_023553765	XM_004374271	XM_017972434	XM_008271592	XM_008768290	XM_027428043	XM_023243892	XM_012539169	XM_014849469	XM_021066832
ARHGAP28	XM_007487690	XM_020974993	XM_023496236		XM_007949016	XM_006868715	XM_010586826	XM_023740061	XM_008979516	XM_002713588	NM_001191815	XM_027397795	XM_023241771	XM_004275946	XM_014851847	XM_021096075
ARHGAP29		XM_020999346	XM_012549513	XM_027862620	XM_007936068	XM_006830947	XM_003418472	XM_023733461	XM_017974960	XM_008264860	XM_006233241	XM_027395632	XM_023258922	XM_004263043	XM_014836343	XM_005663656
ARHGAP30	XM_007484955	XM_020972044	XM_012549505	XM_027854819	XM_007947802	XM_006861765	XM_023553954	XM_004390212	XM_008984769	XM_017345747	NM_001109077	XM_027418986	XM_003999580	XM_004284417	XM_014835484	XM_021089539
ARHGAP31	XM_001369947	XM_020985860	XM_023499041	XM_027867002	XM_007943864	XM_006864156	XM_003412981	XM_004373661	XM_002758783	XM_017346686	NM_001105879	XM_027412681	XM_003991663	XM_004278515	XM_014829041	XM_021070329
ARHGAP32		XM_020963789	XM_023499553	XM_027835099	XM_007956656	XM_006873075	XM_023557053	XM_012556402	XM_017978444	XM_017342578	XM_006242778	XM_027411761	XM_019811556	XM_004280480	XM_014864065	XM_021063135
ARHGAP33	XM_016433285	XM_020977999	XM_023500011	XM_027855499	XM_007954857	XM_006867348		XM_004388103	XM_017968160	XM_008249537	XM_003753235	XM_027431260	XM_023245414	XM_012538420	XM_014838277	XM_021097106
ARHGAP35	XM_001364886	XM_020978443	XM_023500024	XM_027845875	XM_007942879	XM_006868243	XM_003406718	XM_004381607	XM_008988276	XM_017338822	XM_006228412	XM_027431029	XM_023245327	XM_004271125	XM_014863040	XM_021094622
ARHGAP36	XM_016426675	XM_020969859	XM_023506935		XM_007955745	XM_006862818	XM_023539944	XM_004379622	XM_008989887	XM_017350021	XM_006257555	XM_027433455	XM_019824288	XM_004285569	XM_014857916	XM_021080172
ARHGAP39	XM_016432661	XM_020995146	XM_023496672	XM_027859887	XM_007956057	XM_006830789	XM_023542102	XM_012558788	XM_017965494	XM_017339540	NM_173122	XM_027404190	XM_023248274	XM_004265232	XM_014858098	XM_003125457
ARHGAP4	XM_016426550	XM_020977240	XM_023506885	XM_027845765	XM_007957196	XM_006877225	XM_023540787	XM_023725441	XM_017968314	XM_008250312	XM_006229545	XM_027432454	XM_004001041	XM_004286433	XM_014832497	XM_003135484
ARHGAP40	XM_007474344	XM_020990804	XM_023507317	XM_027867335	XM_007934662	XM_006876635	XM_010591679	XM_012559606	XM_008995932		XM_008762437	XM_027421241	XM_023251545		XM_014847192
ARHGAP42	XM_001365340	XM_020996109	XM_003764271	XM_027849543	XM_007938080	XM_006833754	XM_003415595	XM_004385873	XM_002754646	XM_002708607	XM_017603563	XM_027415152	XM_003992599	XM_004283345	XM_014842478	XM_021062699
ARHGAP44	XM_007483375	XM_020965924	XM_023502837	XM_027850203	XM_007948062	XM_006863511	XM_003416798	XM_023730984	XM_002747896	XM_008270707	XM_008767895	XM_027427146	XM_023244136	XM_012531936	XM_014864182	XM_021067892
ARHGAP45		XM_021008911	XM_023496876	XM_027845363			XM_023541788		XM_008986888		XM_017594813	XM_027419415	XM_023242738			XM_021084281
ARHGAP5	XM_007472516	XM_021004273	XM_003756113	XM_027869977	XM_007938529		XM_003408746	XM_023731481	XM_017977043	XM_002718129	XM_008764656	XM_027416315	XM_023255643	XM_004282131	XM_014857178	XM_013978128
ARHGAP6	XM_016424787	XM_021006211	XM_003765584	XM_027835417	XM_007951639	XM_006835635	XM_003415990	XM_023740713	XM_017968346	XM_017338702	XM_017602285	XM_027431823	XM_019823543	XM_004265414	XM_014855406	XM_021080047
ARHGAP8	XM_007505965		XM_012550379	XM_027854271		XM_006866897	XM_003419792	XM_012556561	XM_017971871		NM_001004242	XM_007607952	XM_023257588		XM_014864430	NM_001204383
ARHGAP9		XM_020990106	XM_023505359	XM_027855063	XM_007950026	XM_006859473	XM_003405153	XM_004379882	XM_002807121	XM_008274217	NM_001080789	XM_027392222	XM_023257166	XM_012535495	XM_014843997	XM_013997657
ARHGDIA	XM_001370685	XM_021000820	XM_003768604	XM_027850127	XM_007959573	XM_006869499	XM_023556784	XM_004374081	XM_008997123		XM_006247897	XM_027425401	XM_023244318	XM_004275578	XM_014864383	XM_021066139
ARHGDIB	XM_007503607	XM_020994321	XM_012550698	XM_027838696	XM_007944462	XM_006866031	XM_023554617	XM_004387342	XM_002752108	XM_002712637	XM_006237565	XM_027429915	XM_003988447	XM_004281115	XM_014834243	NM_001244240
ARHGDIG	XM_007499188	XM_021006856	XM_012543210		XM_007957474	XM_006873828	XM_003417706	XM_004373125	XM_017978594		NM_001108269	XM_007642210	XM_023247012	XM_004270377	XM_014848846	XM_021086944
ARHGEF1		XM_021003639	XM_023500929	XM_027858198	XM_007943136	XM_006871513	XM_023542514	XM_023742689	XM_017967348	XM_008254084	NM_021694	XM_027430364	XM_023244917	XM_012533569	XM_014867550	XM_021094441
ARHGEF10	XM_007476218	XM_020973005	XM_012539906	XM_027840415	XM_007944435	XM_006866721	XM_010591873	XM_023728233	XM_017963632	XM_008251168	XM_017587611	XM_027387759	XM_023252270	XM_004281753	XM_014838827	XM_021076496
ARHGEF10L		XM_020972563	XM_023499916		XM_007935629	XM_006866407	XM_023552012	XM_023732147	XM_017974374	XM_008251561	XM_017603135	XM_027399875	XM_023258206	XM_004272460	XM_014836162	XM_021095432
ARHGEF11	XM_016430441	XM_020991485	XM_023502243	XM_027870993	XM_007948600	XM_006861739	XM_010594846	XM_023742599	XM_008984632	XM_008264286	XM_006232759	XM_027393034	XM_023247561	XM_004284527	XM_014836913	XM_021089639
ARHGEF12	XM_007494636	XM_020984849	XM_023499394	XM_027835495	XM_007955910	XM_006833994	XM_010597933	XM_023739910	XM_002754442	XM_008260587	NM_001013246	XM_027411888	XM_006936730	XM_004280727	XM_014858846	XM_021062982
ARHGEF15	XM_016430803	XM_020966675	XM_023502741	XM_027857259	XM_007952347	XM_006863409	XM_003416915	XM_004376207	XM_017972310	XM_008270743	XM_008767789	XM_027427078	XM_023243591	XM_004266862	XM_014864104	XM_013990062
ARHGEF16	XM_001376284	XM_020975502	XM_023500921		XM_007945440	XM_006871736	XM_003413503	XM_004384315	XM_017974247	XM_008253888	XM_008764386	XM_027398482	XM_011284466	XM_004272309	XM_014862383	XM_021095211
ARHGEF17	XM_007491015	XM_020989611	XM_012545351	XM_027848103	XM_007940962	XM_006870273	XM_010599647	XM_004381946	XM_009007480	XM_008267755		XM_027407806	XM_003992762	XM_004279767	XM_014842053	XM_003357192
ARHGEF18		XM_020979878	XM_023496935	XM_027844082	XM_007953697	XM_006877485		XM_012556131	XM_008987087	XM_017337980	XM_017598310	XM_027415766	XM_019816930	XM_012535888	XM_014862006	XM_021083930
ARHGEF19	XM_007491654	XM_020972991	XM_023499924	XM_027842778	XM_007950791	XM_006866350	XM_023552029	XM_012555796	XM_009000483	XM_002722335	XM_008764272	XM_027399909	XM_023258176	XM_004272444	XM_014836205	XM_003127633
ARHGEF2	XM_016430414	XM_020991557	XM_012548209	XM_027870841	XM_007948458	XM_006861573	XM_023554070	XM_023742545	XM_008984588	XM_017345802	XM_006232644	XM_027393141	XM_023247175		XM_014837000	XM_021088473
ARHGEF25		XM_020990126	XM_023505374	XM_027855115	XM_007950045	XM_006859485	XM_003405159	XM_023734535	XM_002752658	XM_017350486	XM_006241456	XM_007648103	XM_006933851	XM_004276553	XM_014844018	XM_003126314
ARHGEF26	XM_001372560	XM_020988927	XM_023500858	XM_027876052	XM_007943568	XM_006867963		XM_004379180	XM_017965740	XM_017346853	XM_001063458	XM_027391706	XM_023260456	XM_004284500	XM_014849593	XM_021069689
ARHGEF28	XM_016431348	XM_020998382	XM_023495826	XM_027864271	XM_007943368	XM_006874402	XM_023545541	XM_004374500	XM_017969868	XM_017350622	NM_001108542	XM_027401659	XM_011283815	XM_004270808	XM_014851893	XM_021084446
ARHGEF3	XM_016423716	XM_020970563		XM_027835849	XM_007937259	XM_006862061	XM_023547603	XM_023726440	XM_008981852	XM_008260825	XM_017600022	XM_027439678	XM_019823177	XM_004267937	XM_014868726	XM_021068994
ARHGEF33	XM_016424715	XM_020976981	XM_023494999	XM_027865033	XM_007945051	XM_006839457	XM_003416090	XM_004369539	XM_008980813	XM_008254492	XM_017603188	XM_027425998	XM_023251936	XM_004265077	XM_014832846	XM_021087591
ARHGEF37	XM_007473855	XM_020964303	XM_023505584	XM_027841653	XM_007943599	XM_006863941	XM_003404593	XM_004384907	XM_002744359	XM_008255243	XM_006254808	XM_027402792	XM_006927999	XM_004280364	XM_014852605	XM_013995326
ARHGEF38	XM_001367326	XM_020974757	XM_012552014	XM_027837300	XM_007948295	XM_006874555	XM_003410368	XM_004380204	XM_002745523	XM_008267533	XM_017594139		XM_003985118	XM_004269614	XM_014858407	XM_003482463
ARHGEF39	XM_007498799	XM_020977081	XM_023497640	XM_027839600	XM_007947017	XM_006863173	XM_010587850	XM_023727528	XM_008999023	XM_002707925	NM_001106676	XM_027403244	XM_003995673	XM_004271405	XM_014866112	XM_005660191
ARHGEF4	XM_016433561		XM_023499136	XM_027854699	XM_007950515		XM_023556098	XM_023741373	XM_002749220	XM_008258457	XM_008766981	XM_027386889	XM_019837885	XM_004276884	XM_014837571	XM_021075747
ARHGEF40	XM_007479769	XM_021002046	XM_023499168	XM_027843148	XM_007951232	XM_006835544	XM_023540642	XM_023725005	XM_017976964	XM_017348178	NM_001271313	XM_027386624	XM_023255570	XM_012534524	XM_014844450	XM_021099307
ARHGEF5	XM_007504506	XM_020998129	XM_012551096	XM_027841249	XM_007955734	XM_006861286	XM_023539576	XM_004382413		XM_008258075	XM_342676	XM_027389790	XM_023250679		XM_014858387	XM_021063599
ARHGEF6	XM_001363149	XM_020971752	XM_003774853	XM_027846412	XM_007956006	XM_006874704	XM_023539464	XM_023735479	XM_017968491	XM_002720329	XM_008773651	XM_027433420	XM_004000941	XM_004278726	XM_014832756	XM_021080556
ARHGEF7	XM_007501281	XM_020965123	XM_012546221		XM_007942389		XM_023553204	XM_023737407	XM_017970498	XM_017340267	XM_017599976	XM_027387851	XM_023253244	XM_012534424		XM_021065925
ARHGEF9	XM_016426649			XM_027836028	XM_007956876	XM_006870800	XM_023551460	XM_023736095	XM_008989394	XM_008272701	NM_023957	XM_027431900	XM_011291775	XM_004284743	XM_014831379	XM_021080633
ARID1A	XM_007491373	XM_020983205	XM_023499861	XM_027864824	XM_007935780	XM_006862253		XM_004377074	XM_017974435	XM_008265899	XM_006239011	XM_027399600	XM_023258345	XM_004266634	XM_014854972	XM_021095630
ARID1B	XM_007484803	XM_020986673	XM_023503295		XM_007953742	XM_006868451	XM_023545388	XM_023728839	XM_017971507	XM_008263726	XM_017604567	XM_027401057	XM_023254522	XM_004263685	XM_014846962	XM_021071872
ARID2	XM_016426008	XM_020973721	XM_023504670	XM_027858933	XM_007937912	XM_006865323	XM_010596017	XM_004384559	XM_009003601	XM_008259360	XM_345867	XM_003511185	XM_023256978	XM_004274427	XM_014860462	XM_021092987
ARID3A	XM_007489387	XM_020969309	XM_012542243	XM_027845423	XM_007954547	XM_006876710	XM_023541785	XM_004378689	XM_008986875		XM_017594812	XM_003502560	XM_023242525	XM_004285879	XM_014845729	XM_013994804
ARID3B	XM_016428062	XM_020994653	XM_023500867	XM_027858260	XM_007948964	XM_006866487	XM_003413820	XM_012555098	XM_002753327	XM_017339813	XM_008766323	XM_003502388	XM_023255056	XM_012535375	XM_014859387	XM_021099056
ARID3C	XM_016424055	XM_020967011	XM_003761802	XM_027839580	XM_007950652	XM_006863058	XM_003407619	XM_004372312	XM_002743036	XM_002708017	XM_008763641	XM_027403316	XM_003995576	XM_004275113	XM_014857381	XM_003130671
ARID4A	XM_007472950	XM_020986463	XM_012548446	XM_027842849	XM_007951886	XM_006864640	XM_023546203	XM_023726229	XM_017977129	XM_008269712	NM_001108029	XM_027418210	XM_023255724	XM_004279304	XM_014864302	XM_021088206
ARID4B	XM_007481587	XM_021000410	XM_023502051		XM_007938506	XM_006868585	XM_010591021	XM_023728012	XM_002760894	XM_002717324	XM_008771764	XM_027409410	XM_011287214	XM_004271543	XM_014846555	XM_021074399
ARID5A	XM_007476529	XM_020988595	XM_023494807	XM_027853867	XM_007959524	XM_006876625	XM_023541140	XM_023734253	XM_008980070	XM_017339945	XM_017596438	XM_027386879	XM_006930339	XM_004277783	XM_014859134	XM_021087091
ARID5B	XM_007478273	XM_020998264	XM_023505011	XM_027840530	XM_007958978	XM_006835803	XM_003409283	XM_004369856	XM_017979090	XM_002718470	NM_001107624	XM_027395063	XM_003993966	XM_004279981	XM_014833367	XM_003359209
ARIH1	XM_001365085	XM_020994469	XM_023499461	XM_027847392	XM_007956932	XM_006866515	XM_010593877	XM_023729819	XM_009005201	XM_017347916	NM_001013108	XM_027414891	XM_023255083	XM_004276271		XM_021099101
ARIH2	XM_016424379	XM_020999018	XM_003762242		XM_007955308	XM_006873625	XM_023547742	XM_004368507	XM_008981613	XM_008260619	XM_006243784	XM_027414585	XM_006928747	XM_004283913	XM_014840360	XM_021070655
ARL1	XM_007503307	XM_020982335	XM_012550596	XM_027855883	XM_007947209	XM_006871102	XM_010599686	XM_023728954	XM_017976314	XM_017342055	NM_022385	XM_007640428	XM_003989168	XM_004269477	XM_014835014	XM_021091204
ARL10	XM_016424490	XM_020998590	XM_003756888	XM_027867228	XM_007956048	XM_006873475	XM_023551664	XM_023726486	XM_002744519	XM_002710439	NM_207165	XM_027409863	XM_003981231	XM_012538650	XM_014826831	XM_003354188
ARL11	XM_001378558	XM_020993830	XM_003764569	XM_027848226	XM_007946347		XM_023551339	XM_023731536	XM_008991802	XM_008273853	XM_006252135	XM_027435281	XM_003980388	XM_004274634	XM_014851426	XM_005668400
ARL13B	XM_007500790	XM_020974813	XM_012546828	XM_027835868	XM_007957433	XM_006864659	XM_010590391	XM_023726624	XM_017967201	XM_002716754	XM_017594796	XM_027412436	XM_003991550	XM_004272633	XM_014858491	XM_021070733
ARL14	XM_001369705	XM_020989063	XM_003766190	XM_027875782	XM_007948766	XM_006861790	XM_003416128	XM_004379145	XM_008983550	XM_008266417		XM_027391627	XM_003991944	XM_004281857	XM_014832851	XM_013982172
ARL14EP	XM_001380282	XM_020963867	XM_012552550	XM_027837653	XM_007943300		XM_023550765	XM_004369743	XM_017977973	XM_002709028	XM_008762092	XM_027422306	XM_003993123	XM_004263952	XM_014831441	XM_021083230
ARL14EPL	XM_016423755	XM_020967370	XM_012544020	XM_027874321	XM_007959162	XM_006870526	XM_003404483	XM_004376973	XM_017969728	XM_017340996	XM_008774125	XM_027438590	XM_023254342	XM_004267476	XM_014841833	XM_013995047
ARL15	XM_007486297	XM_020996974	XM_023495746	XM_027863583	XM_007951534	XM_006865739	XM_010588142	XM_023734972	XM_017969920	XM_008262202	XM_006231951	XM_027401436	XM_003981419	XM_004275132	XM_014860326	XM_021076687
ARL16	XM_001379758	XM_021000844	XM_003768611	XM_027850092	XM_007959809	XM_006878309		XM_023729161	XM_002748838		XM_003750985	XM_027425414	XM_003997309	XM_004275730	XM_014862874	XM_021066462
ARL2	XM_001366130	XM_020968043	XM_003774119	XM_027856158	XM_007944792	XM_006860954	XM_003419604	XM_004383753	XM_017978481	XM_008251783	NM_031711	XM_027442353	XM_003993577	XM_004264328	XM_014844887	XM_003122549
ARL2BP	XM_007474896	XM_020965481	XM_023502700	XM_027869389	XM_007947417	XM_006863554	XM_003416290	XM_004371554	XM_017966824	XM_002711539	XM_017601339	XM_027405649	XM_006941540	XM_004264921	XM_014827308	XM_013988521
ARL3	XM_007479093	XM_020967577	XM_003755416	XM_027852085	XM_007939891	XM_006831299	XM_003409148	XM_004370088	XM_002756561	XM_008270423	XM_006231559	XM_027407116	XM_023240867	XM_004268523	XM_014852011	NM_001031785
ARL4A	XM_007505453	XM_021000031		XM_027872264	XM_007944062	XM_006834246	XM_010587240		XM_002751561	XM_002721527	XM_006240052	XM_027419736	XM_006929221	XM_004265540	XM_014863068	NM_001031791
ARL4C	XM_007486058	XM_020974928		XM_027858312	XM_007941681	XM_006866769	XM_010597603	XM_023725017	XM_008999731	XM_008275269	NM_001306054	XM_027397503	XM_011285620	XM_004262565	XM_014862584	NM_001244315
ARL4D	XM_001363304	XM_020972801		XM_027870515	XM_007955190	XM_006832704	XM_010594495	XM_004374329	XM_017972375	XM_008271553	XM_008768054		XM_006940407	XM_004286026	XM_014849304	XM_003131378
ARL5A	XM_003341243	XM_020970318	XM_003763852	XM_027877667	XM_007934934	XM_006834546	XM_003405845	XM_004375380	XM_002749451	XM_008258581	XM_008761696	XM_027420441	XM_003990761	XM_004276811	XM_014831208	XM_021076258
ARL5B	XM_007504902	XM_020966873	XM_012551265	XM_027847887	XM_007936351	XM_006869889	XM_010590696	XM_023735062	XM_009000007	XM_008268289	XM_006254312	XM_027405270	XM_006933289	XM_004285694	XM_014846021	XM_005668272
ARL6	XM_001364017	XM_020977953	XM_012546044	XM_027835371	XM_007953771	XM_006868593	XM_003410341	XM_004389014	XM_017967209	XM_002716750	XM_006248191	XM_027412441	XM_023238881	XM_004272628	XM_014864088	XM_013990170
ARL6IP1	XM_001366000	XM_020965324	XM_003761422		XM_007950584		XM_003418796	XM_004373292		XM_008257785	NM_198737	XM_027410156	XM_003998830	XM_012539052	XM_014844361	NM_001244213
ARL6IP4	XM_007489906	XM_020970158	XM_003761051	XM_027853581	XM_007938126	XM_006865375	XM_023539225	XM_023739310	XM_017976479	XM_017339858	NM_001025630	XM_027413945	XM_006938410	XM_012535526	XM_014858772	NM_001185160
ARL6IP5	XM_007500063	XM_021007587	XM_012543562	XM_027864129	XM_007946062	XM_006865632	XM_003409794	XM_004372720	XM_002758542	XM_002713307	NM_023972	XM_027428942	XM_003982412	XM_004268007	XM_014836089	NM_001048073
ARL6IP6	XM_007494172	XM_020970330	XM_023499211		XM_007934924	XM_006834536	XM_023542952	XM_004375388	XM_017973478	XM_002712176	NM_001024310	XM_027420430	XM_006935285	XM_004276803	XM_014831173	XM_001926700
ARL8A	XM_007481141	XM_021003084	XM_023501889	XM_027843444	XM_007941133	XM_006834133	XM_003410225	XM_004375287	XM_017966554	XM_008268591	NM_001109071	XM_027417531	XM_023247430	XM_004285413	XM_014843178	XM_021064533
ARL8B	XM_016423705	XM_020968462	XM_023498143	XM_027863883	XM_007954062	XM_006846624	XM_003409777	XM_004391350	XM_002758588	XM_008273592	NM_001024332	XM_027429031	XM_003982443	XM_004274781	XM_014868373	NM_001252214
ARL9	XM_007496409	XM_020975292	XM_012552998	XM_027836095	XM_007946222	XM_006868044		XM_004382883	XM_009004275	XM_008267822	NM_212459	XM_027390951	XM_019829948	XM_012532458	XM_014857823	XM_003356938
ARMC1	XM_001379158	XM_021002082	XM_023495986		XM_007949739	XM_006860056	XM_003408328	XM_004372561	XM_017965368	XM_002710530	XM_008760864		XM_004001415	XM_004274971	XM_014845891	NM_001190196
ARMC10	XM_007504059	XM_020984520	XM_023505552	XM_027838688	XM_007945184	XM_006834403	XM_003407189	XM_023725520	XM_002751675	XM_002712023	NM_001106576	XM_027393440	XM_003982688	XM_012534948	XM_014850478	NM_001244923
ARMC12	XM_007483758	XM_020999580	XM_003768994	XM_027876686	XM_007939381	XM_006860565	XM_023545321	XM_012556408	XM_017971036	XM_002714636	NM_001113777	XM_027440921	XM_003986056	XM_012532263	XM_014830863	XM_021098632
ARMC2	XM_016431230	XM_021008211	XM_023503152	XM_027856478	XM_007940821	XM_006839993	XM_023543025	XM_004372448	XM_008994872	XM_017345309	XM_006256579	XM_027402226	XM_003986437	XM_004264746	XM_014839036	XM_021090841
ARMC3	XM_016426355	XM_020978261	XM_012551246	XM_027847901	XM_007936409	XM_006869910	XM_010590681	XM_012556714	XM_002750094	XM_008252820	XM_017600429	XM_027405316	XM_023256423	XM_004280948	XM_014865042	XM_013980261
ARMC4	XM_007504822	XM_020990517		XM_027841620	XM_007951925		XM_023548822	XM_004386246	XM_009000094	XM_017347587	XM_008771810	XM_027405481	XM_023256475	XM_004278646	XM_014859085	XM_021064712
ARMC5	XM_007497977	XM_021004458	XM_012542665	XM_027859008	XM_007955812	XM_006871936	XM_023558991	XM_004386707	XM_008987562	XM_008248695	XM_017589416	XM_003514790	XM_011290549	XM_012532665	XM_014842330	XM_021086388
ARMC6	XM_007489270	XM_021008813	XM_003760784	XM_027853318	XM_007945376	XM_006876346	XM_023551855	XM_023738733	XM_008987541	XM_017340326	NM_001107306	XM_027428063	XM_011290882	XM_004277506	XM_014865164	XM_005652914
ARMC7	XM_007482671	XM_021002534	XM_023502504	XM_027873201	XM_007959664	XM_006869677	XM_023556907	XM_012554976	XM_002748721	XM_017338939	XM_006247711	XM_016975737	XM_019818245	XM_004275461	XM_014839811	XM_021066075
ARMC8	XM_007493929	XM_020986112	XM_023499130	XM_027845262	XM_007947500	XM_006846610	XM_010599521	XM_004381437	XM_017965808	XM_017346800	XM_006243625	XM_027414271	XM_019810660	XM_004278955	XM_014851975	XM_021069500
ARMC9		XM_020972158	XM_023503831	XM_027875239	XM_007942017	XM_006866738	XM_003417916	XM_023724514	XM_017973792	XM_017343190	NM_001109663	XM_016964029	XM_006935682	XM_012532202	XM_014836057	XM_021074827
ARMH1				XM_027837923								XM_027402600
ARMH2				XM_027852316								XM_027409577
ARMH3				XM_027852015								XM_027407156
ARMH4				XM_027842933
ARNT	XM_007485388	XM_021004640	XM_023503576		XM_007950924	XM_006861381	XM_023547355	XM_023724606	XM_008984294	NM_001082206	XM_006232852	XM_027393621	XM_023259125	XM_004285163	XM_014865360	XM_021088678
ARNT2	XM_016427196	XM_020965839	XM_003755494	XM_027851908	XM_007945085	XM_006870911	XM_023552835	XM_004387497	XM_017973328	XM_008275295	XM_008759604	XM_027407569	XM_003986745	XM_004278326	XM_014842658	XM_013989002
ARNTL	XM_007497123	XM_021002038	XM_003773604	XM_027852602	XM_007955317	XM_006865772	XM_023550928	XM_023737320	XM_002755062	XM_008266415	XM_017589067	XM_027410116	XM_023239579	XM_012536501	XM_014844143	XM_021076175
ARNTL2	XM_007507946	XM_020965111		XM_027838677	XM_007949800	XM_006866983	XM_023554201	XM_023738101		XM_008259488	NM_133391	XM_027430094	XM_023256884	XM_012533426	XM_014846878	XM_021092154
ARPC1A	XM_001363598	XM_021008556	XM_023497513	XM_027874486	XM_007940887	XM_006859743	XM_010596282	XM_023735333	XM_002744052	XM_002721868	NM_031146	XM_027413619	XM_003998457	XM_012532720	XM_014855990	XM_005661855
ARPC1B	XM_003341643	XM_021008559	XM_023497514	XM_027874913	XM_007940893	XM_006859744	XM_010596280	XM_023735331		XM_008248932	NM_019289	XM_027413621	XM_003998458	XM_012532719	XM_014855973	XM_021085574
ARPC2	XM_007501753	XM_021002765	XM_012546344	XM_027873493	XM_007959672	XM_006867801	XM_003406068	XM_004376305	XM_017973712	XM_002712472	XM_006245165	XM_027397199	XM_011285562	XM_012533236	XM_014852528	NM_001190239
ARPC3	XM_001372852	XM_020970275	XM_012542415	XM_027853578	XM_007938158	XM_006865414	XM_003420302	XM_004379087	XM_002752998	XM_008272214	NM_001105933	XM_027414053	XM_003994653	XM_004276727	XM_014858694	NM_001185135
ARPC4	XM_007500198	XM_020980989	XM_023504836	XM_027863954	XM_007945827	XM_006872195		XM_004368312	XM_003734886	XM_008249945	NM_001106615	XM_027429091	XM_003982458	XM_004274812		XM_021068247
ARPC5	XM_001366600	XM_020984389	XM_012547730	XM_027868493	XM_007937671	XM_006872535	XM_003410848	XM_004372904	XM_002760277	XM_008252181	NM_001025717	XM_003502868	XM_003999258	XM_004275216	XM_014850295	NM_001134357
ARPC5L	XM_001365419	XM_020967525	XM_003757130		XM_007956382	XM_006834759	XM_003407743	XM_004375658	XM_017976096	XM_008273327	NM_001037767	XM_027423645	XM_003995863	XM_004269232	XM_014840650	NM_001185134
ARPIN			XM_012542314						XM_008998406		NM_001107530	XM_003516011		XM_004278259	XM_014842493	XM_021098270
ARPP19	XM_001370157	XM_020981007	XM_003755941	XM_027840840	XM_007935154	XM_006831633	XM_003420530	XM_004377678	XM_009005462	XM_008269573	XM_006243410	XM_027411151	XM_023255336	XM_004281664	XM_014850535	XM_005659589
ARPP21	XM_007500689	XM_020979656		XM_027835884	XM_007954786	XM_006869169	XM_010595518	XM_023732205	XM_008983985	XM_017346776	XM_008766634	XM_027416977	XM_011286309	XM_004277925	XM_014845811	XM_005669338
ARR3	XM_007507609	XM_020976507	XM_003774964	XM_027836747			XM_023551398	XM_023734699	XM_002762962	XM_017349667	XM_006257053	XM_027431766	XM_019823921	XM_004275781	XM_014835599	XM_021079515
ARRB1	XM_007490964	XM_020989544	XM_023499705	XM_027848204	XM_007940931	XM_006875418	XM_023538940	XM_023736498	XM_009007421	XM_008263909	XM_006229739	XM_027407755	XM_023239428	XM_012536733	XM_014855861	XM_013979141
ARRB2	XM_001365861	XM_020966428	XM_003770706	XM_027857171	XM_007952319	XM_006863325	XM_023556364	XM_023731114	XM_002748272	XM_002718823	NM_012911	XM_027388925	XM_023243688	XM_004266967	XM_014861436	XM_021067791
ARRDC1	XM_001375151	XM_020981702	XM_003757548	XM_027849560	XM_007947081	XM_006863649	XM_023541892	XM_004390690	XM_002743507	XM_017339064	XM_006233630	XM_027422804	XM_023243145	XM_012538730	XM_014828155	XM_021081102
ARRDC2	XM_001362365	XM_021009010	XM_023496821	XM_027853028	XM_007945350	XM_006876293	XM_003413021	XM_023738750	XM_003735517		NM_001107303	XM_027394752	XM_006928631	XM_004277555	XM_014831570	XM_003123503
ARRDC3	XM_001362664	XM_021008396	XM_003759845	XM_027864224	XM_007943375	XM_006875700	XM_003404982	XM_023730102	XM_002744769	XM_002713914	XM_017590815	XM_027401799	XM_011284590	XM_004263538	XM_014857083	XM_003123783
ARRDC4	XM_001372517	XM_020964132	XM_012542640	XM_027852176	XM_007959954	XM_006870697	XM_003413905	XM_004372658	XM_008998345	XM_017350416	NM_001047853	XM_027408133	XM_023254963	XM_004271660	XM_014849611	XM_021099335
ARSA	XM_001366591	XM_020982840	XM_003770809	XM_027854418	XM_007954775	XM_006876405	XM_023542316	XM_004380087	XM_017964434	XM_002723227	XM_017594886	XM_003514046	XM_006934215	XM_012536615	XM_014864554	NM_213933
ARSB	XM_001381553	XM_020998420	XM_023495807	XM_027863552	XM_007943453	XM_006875191	XM_003408112	XM_004374570	XM_002744832	XM_008252597	NM_033443	XM_027401718	NM_001142259	XM_004270838	XM_014856999	XM_021084478
ARSE	XM_007500968	XM_020992796	XM_012546118	XM_027842423		XM_006877241		XM_012558076	XM_008988884	XM_008251233	XM_006232281	XM_027387892		XM_004265524	XM_014826783	XM_021079486
ARSF				XM_027842439		XM_006877239	XM_023542035		XM_008988898				XM_019823520
ARSG	XM_016430684	XM_021000918	XM_023502584	XM_027872868	XM_007959896	XM_006833736	XM_003417205	XM_023729436	XM_017972759	XM_017349295	XM_006247601	XM_027425812	XM_023244620	XM_012535107	XM_014847663	XM_021066717
ARSH		XM_020992793	XM_003765603	XM_027842433		XM_006877240	XM_023542034	XM_004385205	XM_002762590			XM_027388223	XM_023249256
ARSI	XM_001378832	XM_020964314	XM_012551640	XM_027842000	XM_007943614	XM_006863881	XM_003404601	XM_004384894	XM_002744367	XM_002710307	NM_001047881	XM_027402811	XM_003981486	XM_004280352	XM_014852630
ARSJ	XM_001365962	XM_021001436		XM_027837548	XM_007940775	XM_006872250	XM_003410493	XM_004385894	XM_002745456	XM_002717173	NM_001047887	XM_027395662	XM_011281663	XM_004263491	XM_014859931	XM_021100702
ARSK	XM_001364779	XM_021008808	XM_003759833	XM_027838476	XM_007942548	XM_006867881	XM_003404720	XM_004375064	XM_008991793	XM_017344606	NM_001047917	XM_007640745	XM_023258567	XM_004263524	XM_014867629	XM_003354206
ART1	XM_007491075	XM_020967918	XM_012545365	XM_027866226	XM_007941049	XM_006870257	XM_023539024	XM_004381931	XM_002754878	NM_001082670	NM_001107541	XM_027441645	XM_003992777	XM_004279737	XM_014841976	XM_003129615
ART3	XM_007495738	XM_020988442	XM_023505711	XM_027854640	XM_007949032	XM_006871577	XM_010594178	XM_023737629	XM_008993150	XM_008267720	XM_008770027	XM_027388418	XM_019829348	XM_004280187	XM_014865789	XM_021100394
ART5	XM_007491073	XM_020967913	XM_003764718	XM_027866277	XM_007941048	XM_006878246	XM_003420107	XM_023736484	XM_017977830	XM_017349915	NM_001013039	XM_027407885	XM_006937008	XM_004279738	XM_014841977	XM_005653659
ARTN	XM_007480272	XM_020975452	XM_023501599	XM_027838177	XM_007953105	XM_006839674	XM_003415550	XM_004371831	XM_017974637	XM_017346375	XM_006238685	XM_027399034	XM_023258616	XM_012531774	XM_014867453	XM_021096838
ARV1	XM_001369441	XM_021000450	XM_003767832	XM_027859185	XM_007938491	XM_006874161	XM_003410894	XM_023728034	XM_002760903	XM_002717380	XM_006255806	XM_027404838	XM_023240425	XM_012537358	XM_014865686	NM_001243293
ARVCF		XM_020996306	XM_023498487	XM_027859417	XM_007957964	XM_006875825	XM_023559307	XM_004390088	XM_002743545	XM_017338691	XM_017597962	XM_027413116	XM_011287895	XM_004275993	XM_014827128	XM_001929642
ARX	XM_016433186	XM_020989867	XM_023498925	XM_027845446	XM_007956409	XM_006835669		XM_012557410	XM_017968222	XM_008272620	NM_001100174	XM_027431905	XM_023249084	XM_004284922	XM_014830254	XM_021080129
AS3MT		XM_020963514		XM_027851634	XM_007940022	XM_006878317	XM_003409145	XM_004370092	XM_017963372	XM_008270429	NM_080890	XM_027407105	XM_023240873	XM_012531595	XM_014852094	XM_021073475
ASAH1	XM_007495604	XM_020976733	XM_023505668	XM_027853707	XM_007954952	XM_006834459	XM_010592516	XM_023737223	XM_017963727	XM_008250904	NM_053407	XM_027391171	XM_006930587	XM_004277185	XM_014836464	XM_003134187
ASAH2	XM_007478327	XM_020974973	XM_012552230	XM_027840682	XM_007944043		XM_003409023	XM_004370126			XM_017588647	XM_027406409	XM_023240322	XM_004285356		XM_005671250
ASAP1	XM_016431895	XM_020997891	XM_023496499	XM_027845500	XM_007940548	XM_006830709	XM_023546009	XM_023728200	XM_017965592	XM_017341532	NM_001044245	XM_027431674	XM_023248736	XM_012531460	XM_014831303	XM_021088906
ASAP2	XM_007476153	XM_020992602	XM_023494642	XM_027847173	XM_007935113	XM_006863981	XM_023550578	XM_004373077	XM_017964561	XM_008249997	XM_008776227	XM_027438163	XM_023252123	XM_004274902	XM_014866760	XM_021087864
ASAP3	XM_016433258	XM_020983059	XM_023499793	XM_027841384	XM_007935708	XM_006862313	XM_003415377	XM_004377133	XM_002806974	XM_017346473	XM_017603124	XM_003504919	XM_023258299	XM_004285648	XM_014855180	XM_021095526
ASB1	XM_001364044	XM_020974916	XM_012549959	XM_027858315	XM_007943522	XM_006866788	XM_023557695	XM_004386501	XM_002749961	XM_008253030	XM_006245410	XM_027397599	XM_023259934	XM_004262540	XM_014842838	XM_021076279
ASB10	XM_007505288	XM_020977805	XM_012551151	XM_027840912	XM_007950126	XM_006873679	XM_003410015	XM_004372775	XM_017975507	XM_017345661	XM_006235959	XM_003501294	XM_023250741	XM_004281200	XM_014829010	XM_021078792
ASB11	XM_001364487	XM_021007365	XM_003765558	XM_027835424	XM_007952832	XM_006835612	XM_003415978	XM_004386330	XM_008988980	XM_008272368	XM_008773166	XM_003503240	XM_011291612	XM_004269663	XM_014857664	XM_021079397
ASB12	XM_016426638	XM_020979674		XM_027835970	XM_007958811	XM_006870798	XM_023551402		XM_008989401	XM_008272711	NM_001037367	XM_027431913	XM_006943779	XM_012539298	XM_014843307	XM_021080716
ASB13	XM_016426002	XM_020973708	XM_023504661	XM_027858927	XM_007935459	XM_006862789	XM_023548744	XM_004379719	XM_008999873	XM_002721688	NM_001108420	XM_003494944	XM_023256293	XM_004281686	XM_014845121	XM_013980331
ASB14	XM_007499959	XM_020968936	XM_023498078	XM_027863705	XM_007937263	XM_006862067	XM_003410048	XM_004368634	XM_017964986	XM_008260830	XM_008771008	XM_027439659	XM_019823213	XM_004267943	XM_014868677	XM_021068999
ASB15	XM_007504233	XM_020966370	XM_012551011	XM_027855155	XM_007946760	XM_006859335	XM_003407026	XM_023740893	XM_009003146	XM_008258254	XM_008775680	XM_027436379	XM_019825752	XM_004265494	XM_014839159	XM_021079195
ASB16	XM_001367969	XM_020997806	XM_003768378	XM_027873411	XM_007955219	XM_006832726	XM_023553426	XM_004374309	XM_002748047	XM_002719434	NM_001109048	XM_027427953	XM_011289257	XM_004286000	XM_014849348	XM_021066898
ASB17	XM_003340063	XM_020968494	XM_003770456	XM_027874034	XM_007958124	XM_006831028	XM_003411226	XM_004369070	XM_017974847	XM_002715910	NM_001109676	XM_027395127	XM_003990239	XM_004279957	XM_014850054	XM_021096461
ASB18	XM_007486070	XM_020974933	XM_023503806	XM_027858289	XM_007943645	XM_006866775	XM_010597602	XM_012558407	XM_002749949	XM_002723238	NM_001108231	XM_027395991	XM_023259849	XM_004262559	XM_014862398	XM_021075268
ASB2	XM_001365790	XM_021000244	XM_003756158	XM_027870140	XM_007944514	XM_006839551	XM_003408844	XM_004376693	XM_002754239	XM_017349474	XM_006240464	XM_027419183	XM_023255985	XM_004262362	XM_014832103	XM_021099651
ASB3	XM_016433248	XM_020996265	XM_003758281	XM_027865069	XM_007954006	XM_006873554	XM_023557222	XM_004369468	XM_008980670	XM_008252739	NM_001108864	XM_007643336	XM_019827190	XM_004286516	XM_014842986	XM_005653041
ASB4	XM_016427131	XM_021000114	XM_003772678	XM_027848735	XM_007939791	XM_006834270	XM_003407129	XM_004386136	XM_002751584	XM_008261706	XM_008762714	XM_027389884	XM_003982777	XM_004265574	XM_014853328	XM_021102411
ASB5	XM_007496089	XM_020997877	XM_023505843	XM_027837565	XM_007950563	XM_006834412	XM_003415821	XM_004389909	XM_008992430	NM_001163067	XM_008771247	XM_027391040	XM_019828227	XM_004280919	XM_014860660	XM_003133324
ASB6	XM_007475127	XM_020973525	XM_012553956	XM_027869377	XM_007944235	XM_006834861	XM_003407628	XM_004375751	XM_017976731		XM_008761642		XM_003995967	XM_004269108	XM_014863290	XM_005654566
ASB7	XM_016427608	XM_020963756	XM_023497485	XM_027851931	XM_007959938	XM_006872137	XM_003413909	XM_004372647	XM_002749069	XM_008248763	XM_017589479	XM_027408106	XM_003986867	XM_004271648	XM_014854214	XM_021098558
ASB8		XM_020977179	XM_003772620	XM_027844496	XM_007937884	XM_006865339	XM_023555750	XM_004384537	XM_009003222	XM_008251862	XM_006242328	XM_027396445	XM_019834860	XM_004274399	XM_014850049	XM_021092616
ASB9	XM_007500902	XM_021007506	XM_023501027	XM_027835396	XM_007952843	XM_006835693	XM_003415980	XM_004386363	XM_008988977	XM_017349923	NM_001191913	XM_027432637	XM_006943577	XM_004269665	XM_014857671	XM_005673416
ASCC1	XM_016427611	XM_020980147	XM_012553462	XM_027858488	XM_007940643	XM_006835868	XM_023547052	XM_023737702	XM_017979030	XM_008269984	XM_006256404	XM_027388315	XM_019813245	XM_012534225	XM_014840278	XM_005671072
ASCC2	XM_007490524	XM_020996467	XM_023497217	XM_027863569	XM_007947977	XM_006869229	XM_010598749	XM_023733675	XM_009008884	XM_002721167	NM_001109091	XM_027387336	XM_006938572	XM_012538209	XM_014835081	XM_021072415
ASCC3	XM_016431207	XM_020998274	XM_023503134	XM_027855178	XM_007942265	XM_006865855		XM_023727600	XM_008994821	XM_002714874	XM_008772992	XM_027402942	XM_023254198	XM_004264782	XM_014841095	XM_021090366
ASCL1	XM_001373569	XM_020982274	XM_023504421	XM_027855768	XM_007952389	XM_006871086	XM_023539733	XM_004373769	XM_002752913	XM_002711229	NM_022384	XM_007640420	XM_006933981	XM_004269451	XM_014835070	XM_021092654
ASCL2		XM_020970817		XM_027868674	XM_007949277	XM_006860810	XM_003422374		XM_009008704		NM_031503	XM_027408863	XM_019812844	XM_004278067	XM_014830248	NM_001122991
ASCL3	XM_007497071	XM_021001910	XM_023506266	XM_027852634	XM_007954944	XM_006872989	XM_023550614	XM_023736563	XM_002755016	XM_017345274	NM_001271234	XM_003509905	XM_003992979	XM_012536508		XM_003129388
ASCL4	XM_007503376	XM_020982276	XM_003771112	XM_027870987	XM_007948246	XM_006865290	XM_003405646	XM_004391337	XM_017976350	XM_008257101	XM_006241170		XM_023257410	XM_004269552	XM_014852353	XM_003126077
ASCL5	XM_007481121	XM_021002934	XM_003767562	XM_027843385	XM_007941183	XM_006834228	XM_010590402	XM_004375358	XM_008985377	XM_008268746	XM_017604698	XM_007634763	XM_023247362	XM_004285416		XM_005656790
ASF1A	XM_001369293	XM_020971615	XM_003769397	XM_027848633	XM_007954190	XM_006839886	XM_003404251	XM_004382738	XM_002746907	NM_001171342	NM_001106389	XM_027402094	XM_023254298	XM_004264673	XM_014866202	XM_003121238
ASF1B	XM_001366397	XM_020995370	XM_003760658	XM_027851119	XM_007954360	XM_006874285	XM_003413054	XM_004389723	XM_017967754	XM_008253538	NM_001107160	XM_027406177	XM_003981937	XM_004277422	XM_014861692	NM_001137625
ASGR1	XM_001370430	XM_020966859	XM_023502765	XM_027857173	XM_007952309		XM_023556115	XM_012555517	XM_008996625	XM_017348886	XM_008767768	XM_027426952		XM_012532010	XM_014861481	XM_013987940
ASH1L	XM_001366956	XM_020991582	XM_023502250	XM_027871092	XM_007948472	XM_006861559	XM_023554046	XM_023742557	XM_008984581	XM_017345825	XM_008761153	XM_027393185	XM_023247610	XM_004284597	XM_014837017	XM_021089691
ASH2L	XM_007476347	XM_020985264	XM_012539977	XM_027865317	XM_007934979	XM_006859960	XM_003412535	XM_023737846	XM_017963777	XM_008273992	XM_006253303	XM_027395362	XM_023252611	XM_004284879	XM_014831104	XM_021074651
ASIC1		XM_020966074	XM_012550444	XM_027844397	XM_007937824	XM_006870063	XM_023539332	XM_004388311	XM_017976046	XM_017341842	XM_017595126	XM_027396555	XM_019834899	XM_004274346	XM_014862842	XM_021091640
ASIC2	XM_001374301				XM_007937325	XM_006832315	XM_003414344	XM_004385412	XM_002748372	XM_017349088	NM_001034014	XM_027426503	XM_023243509	XM_004267188	XM_014862043	XM_021067438
ASIC3	XM_016425500	XM_020977919	XM_003771760	XM_027840967	XM_007950116	XM_006873707	XM_023548044	XM_004372736	XM_002807051	XM_002715067	XM_017592496	XM_027428443	XM_019826020	XM_004281188	XM_014828911	XM_013990733
ASIC4		XM_021002705	XM_003765910	XM_027873863	XM_007957737	XM_006867845	XM_023543035	XM_023731215	XM_002749817	NM_001171017	NM_022234	XM_027397319	XM_019838719	XM_004262676	XM_014856058	XM_021076308
ASIP	XM_016428616	XM_020998753		XM_027867021	XM_007934575	XM_006865619	XM_003411665	XM_004370426	XM_017971830	XM_017341620	NM_052979	XM_027435673	XM_019826162	XM_004272737	XM_014831487	XM_021077312
ASL	XM_001362886	XM_021007036	XM_023503662	XM_027862484	XM_007940704		XM_023555987		XM_017964758	XM_002722284	NM_021577	XM_027413801	XM_011290327	XM_012532608	XM_014842294	XM_021086360
ASMT	XM_001363802	XM_020992918	XM_012546121	XM_027842391	XM_007958891	XM_006876256	XM_010602039	XM_004385188	XM_003735683		XM_006248991		XM_023249442	XM_004265529	XM_014826770
ASMTL	XM_007501012	XM_020992916	XM_012547347	XM_027859486	XM_007956775	XM_006876265	XM_023541965	XM_023739484	XM_002763830	XM_002724250	NM_001105915		XM_023248898	XM_012539293	XM_014859108	XM_021081390
ASNS	XM_001377883	XM_021000076	XM_023505490	XM_027848874	XM_007944083	XM_006834259	XM_003407116		XM_017975342	XM_008261703	XM_006236089	XM_027389896	XM_006929200	XM_004265558	XM_014859400	NM_001167640
ASNSD1	XM_016433740	XM_020993601	XM_003764057	XM_027866101	XM_007952581	XM_006864039	XM_010602760	XM_004385588	XM_017973567	XM_017342987	NM_001106763	XM_027396822	XM_023259542	XM_004276929	XM_014852918	XM_003133541
ASPA	XM_016427324	XM_020964756	XM_023501291	XM_027848787	XM_007937473	XM_006863261	XM_010596502	XM_004376134	XM_017972218	XM_017349056	XM_006246818	XM_027441268	XM_006939957	XM_004267038	XM_014832699	NM_001123077
ASPDH		XM_020971964	XM_023501445	XM_027860892	XM_007957621	XM_006868143		XM_004381709	XM_002762408		NM_001009643	XM_003510201	XM_023245961	XM_004286135	XM_014863701	NM_001243870
ASPG	XM_007473475	XM_020971229	XM_023504072	XM_027848957	XM_007944623	XM_006839603	XM_023546659	XM_004376802	XM_017977452	XM_017337737	NM_144750	XM_027416728	XM_023256120	XM_012539586	XM_014854438	XM_021081574
ASPH		XM_021002102	XM_012541301		XM_007939500		XM_023545720	XM_023727723	XM_008982693		XM_017602955	XM_027398882	XM_023248216	XM_004274979	XM_014860797	XM_021089315
ASPHD1	XM_001368296	XM_021006835	XM_003762065	XM_027863296	XM_007950295	XM_006877891	XM_010598509	XM_004386646	XM_002807413	XM_017342548	XM_017591246	XM_027404602	XM_003998675	XM_004268662	XM_014863927	XM_005655098
ASPHD2	XM_016432464	XM_020996494	XM_003761157	XM_027864639	XM_007947941	XM_006869189	XM_003419095		XM_002743626	XM_002721151	XM_017598414	XM_027415943	XM_003994756	XM_004283781	XM_014857856	XM_001926554
ASPM	XM_007481011	XM_020971728	XM_023501851	XM_027843437	XM_007941180	XM_006834234	XM_023548195	XM_023730368	XM_017966520	XM_008268710	NM_001105955	XM_027417443	XM_023247981	XM_012538805	XM_014829035	XM_021064478
ASPN	XM_001362115	XM_020964370	XM_023498770	XM_027835898	XM_007953008	XM_006876768	XM_010600647	XM_004384221	XM_008992972	XM_008256875	XM_006253695	XM_027438605	XM_003995305	XM_004284121	XM_014864825	XM_005662248
ASPRV1	XM_007476304	XM_020985319	XM_012539953	XM_027865031	XM_007940099	XM_006862994	XM_023552729	XM_004391365	XM_008980558	XM_008254294	XM_008775785	XM_027428535	XM_004001507	XM_004277032	XM_014836703	XM_021087405
ASPSCR1	XM_016429565	XM_021000825	XM_012548607	XM_027850136	XM_007959802	XM_006869626	XM_023556782	XM_023729196	XM_008997935		XM_002724585	XM_007654201	XM_023244351	XM_012535062	XM_014864565	XM_021066380
ASRGL1	XM_016423576	XM_020967995	XM_003774398	XM_027858778	XM_007945007	XM_006875006	XM_010599113	XM_004383852	XM_017978194	XM_008274392	NM_145089	XM_027408308	XM_011286962	XM_004264207	XM_014834314	XM_005660800
ASS1	XM_001364654	XM_020973549	XM_023494305	XM_027869614	XM_007944227	XM_006834874	XM_003407571	XM_023730808	XM_009004213	XM_008252459	XM_006233911	XM_027384871	XM_011288374	XM_004269092	XM_014863457	XM_021070248
ASTE1	XM_001379795	XM_020987265	XM_003772002	XM_027872159	XM_007937409	XM_006846636	XM_023540038	XM_004381397	XM_008983847	XM_017346726	XM_008766545	XM_027414364	XM_019810713	XM_004283429	XM_014828484	XM_013990076
ASTL	XM_007476537	XM_020989479	XM_023494814		XM_007959521	XM_006873551	XM_023541110	XM_023732321	XM_002757375		NM_001106504	XM_027421901	XM_011281240	XM_004277827	XM_014864218	XM_003481133
ASTN1	XM_016429954	XM_020984286	XM_023501796	XM_027868478	XM_007937608	XM_006867074	XM_003410879	XM_004372848	XM_017966073	XM_017345628	XM_008769640	XM_027417274	XM_019821664	XM_004269790	XM_014845332	XM_021063682
ASTN2	XM_007474539	XM_020990605	XM_023507376		XM_007936756	XM_006865678	XM_010587690	XM_004372122	XM_009002169	XM_008273385	NM_001271363		XM_011288658	XM_012532782	XM_014830403	XM_021074509
ASXL1	XM_007474452	XM_020990728	XM_023507339	XM_027867775	XM_007934547	XM_006860770	XM_023550141	XM_004370455	XM_002747306	XM_008256142	XM_008762396	XM_027421455	XM_023251342	XM_004272710	XM_014845063	XM_021077426
ASXL2	XM_016423212	XM_020983926	XM_023494592	XM_027850306	XM_007958870	XM_006835227	XM_003411920	XM_004377581	XM_008981035	XM_008254664	XM_006225713	XM_003497015	XM_019827808	XM_004268102	XM_014856748	XM_021087741
ASXL3	XM_007487189	XM_020992582	XM_012541352		XM_007945674	XM_006835133	XM_023543899	XM_023741179	XM_008979668	XM_008261190		XM_027400552	XM_023241868	XM_004273709	XM_014845383	XM_021096220
ASZ1	XM_001368340	XM_020976049	XM_003771548	XM_027844995	XM_007954503	XM_006859314	XM_003407233	XM_004389630	XM_002751777	NM_001171019	NM_130750	XM_027389952	NM_001025078	XM_004269851	XM_014838446	XM_021079021
ATAD1	XM_001363328	XM_020974963	XM_023505837	XM_027840651	XM_007944029	XM_006831116	XM_023546950	XM_023739715	XM_009009925	XM_002718492	XM_017589305	XM_027406394	XM_003993862	XM_004279367	XM_014864356	XM_021073107
ATAD2	XM_016431878	XM_020964960	XM_023496479	XM_027854015	XM_007943429	XM_006830833	XM_023545970	XM_023728179	XM_002759253	XM_002710761	NM_001134879		XM_023248159	XM_012531393		XM_001926030
ATAD2B		XM_020977985	XM_023495357	XM_027858009	XM_007939264	XM_006835245	XM_003411911	XM_004377558	XM_002757996	XM_002710061	NM_001025151	XM_027424596	XM_023252067	XM_004268079	XM_014866423	XM_021087780
ATAD3A	XM_007481106		XM_012544299	XM_027855389	XM_007945511				XM_009000234	XM_008253466	NM_001034922		XM_004001156	XM_004272542
ATAD5	XM_001368271	XM_020963255	XM_023503609	XM_027861715	XM_007937552	XM_006832297	XM_010594210	XM_004385396	XM_017971719	XM_008271058	XM_220750	XM_027426526	XM_023243728	XM_004267169	XM_014862155	XM_021067456
ATAT1	XM_016430946	XM_020974250	XM_023502871		XM_007951407	XM_006875636	XM_010601775	XM_004390370	XM_017971613	XM_017345007	XM_017601675	XM_027388604	XM_003985877	XM_012539208	XM_014832277	XM_021097944
ATCAY	XM_016432083	XM_020971334	XM_023496689	XM_027851297	XM_007951091	XM_006869040	XM_023540995	XM_023733121	XM_008986994		NM_001040190	XM_027419269	XM_003981738	XM_004277203	XM_014843094	XM_005661343
ATE1	XM_007478886	XM_020979236		XM_027839861	XM_007936823	XM_006831417	XM_010601205	XM_023730024	XM_009010389	XM_017348622	NM_001106300	XM_027404418	XM_023241025	XM_004265756	XM_014853553	XM_005671511
ATF1	XM_007492377	XM_020966163	XM_012550449	XM_027844474	XM_007937806	XM_006870047	XM_023556255	XM_004388323	XM_009003778	XM_002711164	NM_001100895	XM_027440325	XM_019834924	XM_004274329	XM_014862858	XM_021091659
ATF2	XM_007494414	XM_020991012	XM_023499301	XM_027866012	XM_007939745	XM_006866660	XM_003406211	XM_004391386	XM_008998671	XM_008258772	NM_031018	XM_027420160	XM_023259476	XM_004267335	XM_014851659	XM_021075926
ATF3	XM_016430145	XM_021007872	XM_003767687	XM_027871817		XM_006834019	XM_010601751	XM_023741730	XM_017966565	XM_017347799	NM_012912	XM_027418686	XM_023247488	XM_004275268	XM_014834861	XM_003482749
ATF4	XM_001366430	XM_020982653	XM_003770984	XM_027874239	XM_007941686	XM_006865261	XM_023559907	XM_012554844	XM_002763908	XM_017342084	NM_024403	XM_007654285	XM_003989275	XM_012536590	XM_014858938	XM_021090887
ATF5	XM_007492705	XM_021004116		XM_027859299	XM_007942864	XM_006868223	XM_010586484	XM_004381622	XM_002762391		XM_006228980	XM_027420738	XM_006940973	XM_004286152	XM_014830303	XM_013998679
ATF6	XM_007480656	XM_020988632	XM_023501737	XM_027868414	XM_007937768	XM_006873435	XM_023554220	XM_004385747	XM_017966420	XM_008265536	XM_017598829	XM_027418065	XM_023247596	XM_004282022	XM_014841142	XM_021089510
ATF6B	XM_007483600	XM_020974277	XM_023502898	XM_027876414	XM_007951324	XM_006875564	XM_023541351	XM_012559832	XM_008994193	XM_002714296	XM_006255983	XM_027388776	XM_011282295	XM_012539410	XM_014840977	XM_021097946
ATF7		XM_020966182	XM_023505578	XM_027858347	XM_007949500	XM_006869952	XM_010597156	XM_023729100	XM_017976107	XM_008256541	XM_008765747	XM_027396715	XM_006933753	XM_004274240	XM_014847569	XM_013987072
ATF7IP	XM_007503694	XM_020994314	XM_012550736	XM_027856383	XM_007944472	XM_006866038	XM_003405662	XM_004387334	XM_017975815	XM_008259601	XM_006237575	XM_027429900	XM_019834558	XM_004281125	XM_014834208	XM_005664061
ATF7IP2	XM_007498659	XM_020972549	XM_012542962	XM_027839275	XM_007939727	XM_006867219	XM_023557383	XM_023728462	XM_009009151	XM_008257701	XM_006245728	XM_027423947	XM_019820970	XM_004270189	XM_014849942	XM_021086644
ATG10	XM_007487365	XM_021007792	XM_012541398	XM_027864309	XM_007943474	XM_006870608	XM_010588252	XM_004374453	XM_017969813	XM_017344557	XM_006231757	XM_027401762	XM_019836280	XM_004281642	XM_014857027	XM_005661528
ATG101		XM_020966190	XM_003772201	XM_027844441	XM_007949573		XM_003405026		XM_009003838	XM_017341879	NM_001007659	XM_027396633	XM_003988728	XM_004274295	XM_014847448	XM_021091677
ATG12	XM_007497855	XM_020967363	XM_003761272	XM_027874327	XM_007954518	XM_006870529	XM_023548964	XM_012555732	XM_008991655	XM_008254914	XM_017600997	XM_027400868	XM_023254325	XM_004267472	XM_014841711	NM_001190282
ATG13	XM_016423493	XM_021009805	XM_003773719	XM_027837675	XM_007946549	XM_006865061	XM_023550653	XM_023741820	XM_009008023	XM_008270363	NM_001271212	XM_027422508	XM_006937243	XM_004264063	XM_014861296	XM_005660943
ATG14	XM_001368883	XM_020986432	XM_003756304	XM_027842842	XM_007948358	XM_006864616	XM_023546188	XM_004370888	XM_002753930	XM_002718262	NM_001107258	XM_007640780	XM_023255712	XM_004279325	XM_014834618	XM_001924990
ATG16L1	XM_001373459	XM_020972129	XM_012549897	XM_027875246	XM_007941728	XM_006866761	XM_010597610	XM_004389477	XM_017973810	XM_008275243	XM_006245419	XM_027397478	XM_023259819	XM_012531911	XM_014862546	XM_021074592
ATG16L2	XM_016433242	XM_020989632	XM_003764692	XM_027848014	XM_007940970	XM_006870270	XM_023538989	XM_023736539	XM_002754873	XM_008264342	XM_006229876	XM_027440882	XM_019811872	XM_004279761	XM_014841929	XM_003129622
ATG2A		XM_020968003	XM_023506543	XM_027856253	XM_007944796	XM_006861084	XM_010599063	XM_023738223	XM_017978266	XM_017339476	XM_008760180	XM_027408507	XM_023240031	XM_012538733	XM_014844900	XM_021077546
ATG2B	XM_007473621	XM_021007314	XM_003756570	XM_027849044	XM_007944614	XM_006839510	XM_023546579	XM_004376736	XM_009006518	XM_008249379		XM_027437202	XM_011283531	XM_004262376	XM_014843459	XM_021098162
ATG3	XM_001362586	XM_021007120	XM_012544518	XM_027866977	XM_007947430	XM_006864185		XM_004373686	XM_002758810	XM_002716705	NM_134394	XM_027412604	XM_003991630	XM_004272061	XM_014838664	XM_003132682
ATG4A	XM_016426600	XM_020967227	XM_023506859	XM_027839008	XM_007952424	XM_006871037	XM_010594693	XM_023734455	XM_017968432	XM_008272860	NM_001126298	XM_027433580	XM_004000782	XM_004281522	XM_014854628	XM_021079700
ATG4B	XM_007502437	XM_020989016	XM_023501014	XM_027875761	XM_007941373	XM_006875216	XM_010600701	XM_004386518	XM_008999832	XM_008252387	XM_006245533	XM_027397680	XM_023260014	XM_004262517	XM_014862633	XM_021074594
ATG4C	XM_001364937	XM_020993090	XM_012547558	XM_027852783	XM_007959126	XM_006862469	XM_003411046	XM_023730627	XM_017974806	XM_008265137	XM_017593369	XM_027400478	XM_011284952	XM_004281608	XM_014855355	XM_013988887
ATG4D	XM_007488554	XM_020994894	XM_023496583	XM_027857620	XM_007953578	XM_006875097	XM_003413091	XM_023733201	XM_008987249	XM_008251543	NM_001101013	XM_027411511	XM_003981869	XM_004277361	XM_014865537	XM_005654812
ATG5	XM_007484387	XM_020976929	XM_003769327	XM_027855346	XM_007940840		XM_023543223	XM_023727615	XM_002746879	XM_008263333	NM_001014250	XM_027440029	XM_003986419	XM_004264768	XM_014860819	XM_021090478
ATG7	XM_007500228	XM_020981053	XM_012543600	XM_027863695	XM_007954121	XM_006872202	XM_023547910		XM_017965087	XM_008260431	XM_006237034		XM_019824993	XM_012534811	XM_014835678	XM_021068398
ATG9A	XM_007501679	XM_021002714	XM_003765899	XM_027873726	XM_007959114	XM_006867828	XM_010601935	XM_004376333	XM_008999530	XM_008259199	NM_001014218	XM_027397266	XM_006935589	XM_012533118	XM_014856096	XM_021074528
ATG9B	XM_007504618	XM_020977834	XM_023504992	XM_027840985	XM_007950115	XM_006873692	XM_010590177	XM_012554477	XM_017975513	XM_002715068	XM_006235960	XM_027428454	XM_003983219	XM_004281244	XM_014828980	XM_021078467
ATIC	XM_007501783	XM_021002810	XM_023500645	XM_027873778	XM_007959928	XM_006867787	XM_010602133	XM_023731270	XM_002749749	XM_002712460	NM_031014	XM_027397155	XM_003991117	XM_012532420	XM_014843559	NM_001130736
ATL1	XM_016425063	XM_021004651	XM_023503230		XM_007943691	XM_006872338	XM_023546152	XM_004370849	XM_002753886	XM_008269640	XM_017594227	XM_003512939	XM_003987628	XM_004270044	XM_014854266	XM_021101569
ATL2	XM_007477018	XM_020976971	XM_023494996	XM_027865137	XM_007945059	XM_006839367	XM_003416083	XM_004369549	XM_008980840	XM_002709913	XM_006239641	XM_027426030	XM_023251942	XM_012539588	XM_014832891	XM_021087612
ATL3	XM_007497739	XM_020968063	XM_003774478	XM_027856356	XM_007944850	XM_006861010	XM_003419456	XM_004383813	XM_002755452	XM_008274336	XM_006230812	XM_003512574	XM_003993539	XM_004264254	XM_014844962	XM_013994185
ATM	XM_007494877	XM_020996097	XM_023499473	XM_027849498	XM_007936616	XM_006833800	XM_003415616	XM_023736956	XM_002807268	XM_008261832	NM_001106821		XM_023239066	XM_012537606	XM_014860763	XM_021101922
ATMIN	XM_001380880	XM_020992702	XM_003757847	XM_027850595	XM_007939118	XM_006860142	XM_003418090	XM_023732528	XM_017967012	XM_008257658	NM_001191786	XM_027410794	XM_011290261	XM_004280113	XM_014838743	XM_021097045
ATN1	XM_003342251	XM_020994240		XM_027843324	XM_007937136	XM_006862626	XM_003410658	XM_004387235	XM_017975907	XM_008259765	NM_017228	XM_016977383	XM_023256735	XM_004279074	XM_014866526	XM_003126540
ATOH1	XM_007495735	XM_021008367	XM_003772871	XM_027837364	XM_007953368			XM_004387022	XM_002745585	XM_002716987	NM_001109238	XM_027430241	XM_004001418	XM_004276976	XM_014838699	XM_003129319
ATOH7	XM_007478261	XM_020998163	XM_003755024	XM_027840571	XM_007940690	XM_006835823	XM_003409292	XM_004386401	XM_017979074	XM_008270057	NM_001170482		XM_023240496	XM_004280819	XM_014861823	XM_005671039
ATOH8	XM_001376335	XM_020969527	XM_023495257	XM_027860437	XM_007948911	XM_006866613	XM_003420407	XM_004388256	XM_008980392	XM_008254167	NM_001109241	XM_016977217	XM_011281182	XM_004271600	XM_014852855	XM_013995991
ATOX1	XM_007473910	XM_020964288	XM_012551905	XM_027841699					XM_017969058		NM_053359	XM_027427450	XM_011285958		XM_014846911	NM_001167641
ATP10A	XM_003341827	XM_020992777	XM_003765633	XM_027856633	XM_007945983	XM_006861922	XM_003420644	XM_004372675	XM_008998262	XM_017348350	NM_001141935	XM_027404730	XM_023255028	XM_004271676	XM_014844398	XM_021098662
ATP10B	XM_007473971	XM_020992353	XM_012552174	XM_027842047	XM_007954247	XM_006864944		XM_004371237	XM_008984480	XM_017341235	XM_008767637	XM_027425239	XM_023260052	XM_004271957	XM_014842747	XM_021076904
ATP10D	XM_001372310	XM_020990562	XM_023506019	XM_027836062	XM_007949444	XM_006872690	XM_023555028	XM_023725452	XM_017970072	XM_002709284	XM_008770178	XM_027390839	XM_003985402	XM_004268296	XM_014857130	XM_021100567
ATP11A	XM_007501269	XM_020965226	XM_012546214		XM_007942412	XM_006851545	XM_010594014	XM_023737411	XM_009005243	XM_008253456	NM_001107324	XM_027437760	XM_023253346	XM_012534392	XM_014854890	XM_021065941
ATP11B	XM_007501992	XM_020980826	XM_023500726	XM_027875864	XM_007935905	XM_006869816	XM_010592797	XM_012557259	XM_008981276	XM_008266559	XM_017593874		XM_023260365	XM_004278401	XM_014840232	XM_021069872
ATP11C	XM_007507368	XM_020971761	XM_023507002	XM_027846410	XM_007951727	XM_006874981	XM_023539456	XM_023735471	XM_017968426	XM_017350123	XM_006257599	XM_027433414	XM_019824386	XM_004278709	XM_014855274	XM_021080200
ATP12A			XM_012545173			XM_006832057		XM_023724832	XM_008998030	XM_008259638	NM_001301664	XM_027436324	XM_023247527	XM_012537421	XM_014835569	XM_005653851
ATP13A1	XM_001368285	XM_020995365	XM_023496572	XM_027857694	XM_007945392	XM_006871697	XM_010593197	XM_004384369	XM_002807939	XM_008253252	NM_001106079	XM_027394603	XM_023247905	XM_012535896	XM_014832242	XM_013987501
ATP13A2	XM_007491633	XM_020972738	XM_023499929	XM_027842772	XM_007935624	XM_006866343	XM_010593072	XM_023732151	XM_017973971	XM_008253966	XM_006239249	XM_027399891	XM_023258195	XM_012533963	XM_014836184	XM_005665049
ATP13A3	XM_016426951	XM_020964636	XM_012547296	XM_027848756	XM_007948010	XM_006873130	XM_023551633	XM_023728716	XM_008981420	XM_008266684	NM_001109369	XM_027412901	XM_019839963	XM_004278766	XM_014843415	XM_013982307
ATP13A4		XM_020964650	XM_023500894	XM_027848857	XM_007948019	XM_006873141		XM_023728673	XM_002758206	XM_008266673	NM_001191658	XM_007648363		XM_012536352	XM_014843401	XM_021070062
ATP13A5		XM_020964642		XM_027848829	XM_007948018	XM_006873142		XM_012554729	XM_002758175	XM_017346683	XM_008768800			XM_012536351	XM_014843287	XM_005670077
ATP1A1		XM_021002622	XM_023503479	XM_027866685	XM_007948688	XM_006874800	XM_010589598	XM_004380353	XM_002751282	NM_001163074	NM_012504	XM_027393803	XM_011285086	XM_004263239	XM_014848254	NM_214249
ATP1A2		XM_020979578				XM_006861640	XM_003415180	XM_004390200	XM_017966395	XM_008264238	NM_012505			XM_004284449	XM_014848339	NM_001171541
ATP1A3		XM_021004117	XM_012546718	XM_027858199	XM_007942946	XM_006871382	XM_023544012	XM_004388749	XM_008988096	XM_017340198	XM_017588775	XM_027430361	XM_023245182	XM_004271225	XM_014867515	XM_021093276
ATP1B1	XM_001372050	XM_020974719	XM_003767407	XM_027868296	XM_007937713	XM_006872629	XM_003414885	XM_004384090	XM_002760384	NM_001082073	NM_013113	XM_027417156	XM_011290899	XM_004269734	XM_014857644	NM_001001542
ATP1B2	XM_001369452	XM_020966826	XM_003768738	XM_027857196	XM_007952256	XM_006863386	XM_023556419	XM_004376022	XM_017972330	NM_001082780	XM_006246580	XM_027427025	XM_019817101	XM_012532019	XM_014861555	XM_003131945
ATP1B3	XM_003341871	XM_020970955	XM_023500773	XM_027875982	XM_007947534	XM_006869868	XM_003416223	XM_004385076	XM_017965785	NM_001082091	NM_012913	XM_027410915	XM_023260509	XM_004278228	XM_014852065	XM_013982100
ATP1B4	XM_007507134	XM_020975144	XM_003774774	XM_027861421	XM_007953322	XM_006872085	XM_010594663	XM_004379576	XM_009002751	XM_008273152	XM_006257494	XM_027433475	XM_006943972	XM_012538977	XM_014831363	XM_013986362
ATP23	XM_007506146	XM_020990154	XM_003772304	XM_027855035			XM_003405170		XM_017976169	XM_008274235	NM_001134466	XM_027392272	XM_019835157			XM_003481644
ATP2A1	XM_007499461	XM_021006884	XM_003762101	XM_027862821	XM_007950174	XM_006877048	XM_023558888	XM_004386604	XM_009009429	NM_001089318	NM_058213	XM_027442585	XM_003998733	XM_004268613	XM_014838030	XM_021085681
ATP2A2	XM_016432415	XM_020970271	XM_012542410	XM_027853453	XM_007938261	XM_006865410	XM_003420350	XM_004379088	XM_009004607	NM_001089321	NM_001110823	XM_027413964	NM_001009216	XM_004276725	XM_014858698	XM_021072075
ATP2A3		XM_020964709		XM_027848841	XM_007937487	XM_006863275	XM_023556305	XM_023731140	XM_017972226	XM_017349061	XM_017597038	XM_027426813	XM_011289055	XM_012532045	XM_014832602	XM_021067692
ATP2B1	XM_007503204	XM_020993513	XM_023504363	XM_027842463	XM_007952521	XM_006870716	XM_010599224	XM_023738555	XM_017976265	NM_001101719	XM_006241294	XM_027394133	XM_023257292	XM_012538816	XM_014863990	XM_021091182
ATP2B2	XM_016423706	XM_020981025	XM_012543615	XM_027864051	XM_007945812	XM_006872186	XM_023548069	XM_004368329	XM_017965082		NM_012508	XM_027429129	XM_023250009	XM_004274836	XM_014848161	XM_021069332
ATP2B3	XM_016426610	XM_020977278	XM_012553184	XM_027845769	XM_007957180	XM_006877178	XM_023540741	XM_004390558	XM_017968697	XM_017338580	XM_008773623	XM_027432464	XM_023248933	XM_004286406	XM_014834112	XM_021079667
ATP2B4	XM_007481187	XM_021002933		XM_027871643	XM_007941168	XM_006834111	XM_010590229	XM_023730330	XM_002760669	XM_002717580	XM_008769447	XM_016977270	XM_003999388	XM_004282483	XM_014830096	XM_021063195
ATP2C1	XM_016426438	XM_020987262	XM_023505168	XM_027872204	XM_007936854	XM_006840020	XM_023540036	XM_012556983	XM_008983842	XM_008266005	NM_131907	XM_027414360	XM_011286227	XM_012538117	XM_014828476	XM_013990075
ATP2C2	XM_007477242	XM_020989260	XM_012540730	XM_027847169	XM_007939207	XM_006860288	XM_023558117	XM_012555924	XM_008986310		XM_008772595	XM_027410751	XM_023246034	XM_012536824	XM_014840992	XM_003126826
ATP4A	XM_001363587	XM_020976980	XM_012545695	XM_027855460	XM_007954846	XM_006867360	XM_023539821	XM_004388113	XM_008987748	NM_001101701	NM_012509	XM_027431083	XM_023245419	XM_004284158	XM_014838251	XM_021093568
ATP4B	XM_016424673	XM_020965129	XM_003765707		XM_007942379	XM_006851524	XM_003413627	XM_004369285	XM_017970443	NM_001082289	NM_012510	XM_027387731	XM_023253535	XM_004273586	XM_014867941	XM_005653839
ATP5F1A			XM_003759512	XM_027868722			XM_010586744					XM_027397952	XM_003995155
ATP5F1B			XM_003772603	XM_027855025			XM_003405135					XM_003506176	XM_003988915
ATP5F1C			XM_003771406	XM_027838681			XM_023548939						XM_006933219
ATP5F1D			XM_023498617	XM_027853045			XM_023541797					XM_027419406	XM_003981606
ATP5F1E			XM_012539662	XM_027850492			XM_023538778					XM_027419855	XM_023251058
ATP5IF1			XM_023499896	XM_027864356			XM_003415433					XM_027399522	XM_003989765
ATP5MC1			XM_003768340	XM_027873089			XM_010594355					XM_027424235	XM_003996721
ATP5MC2			XM_023505576	XM_027858411			XM_010597160					XM_027439849	XM_019835019
ATP5MC3			XM_012547270	XM_027866152			XM_023542824					XM_027420158	XM_003990884
ATP5MD			XM_003755408	XM_027852047			XM_023546764					XM_027407095	XM_006938150
ATP5ME			XM_012552431	XM_027843880			XM_010591357					XM_027425995	XM_006931302
ATP5MF			XM_012542846	XM_027874372			XM_003416533					XM_027413630	XM_006941948
ATP5MG			XM_003764149	XM_027835661			XM_003418169					XM_027411997	XM_003992409
ATP5MPL			XM_003756508	XM_027849227			XM_023550036					XM_027416753	XM_003988015
ATP5PB			XM_012549589	XM_027860383			XM_003409576					XM_007654507	XM_011285065
ATP5PD			XM_003768478	XM_027873110			XM_010596967					XM_027425714	XM_003997138
ATP5PF			XM_012544370	XM_027875496			XM_010590344					XM_027412375	XM_006935950
ATP5PO			XM_003763421	XM_027875541			XM_003410294					XM_027415613	XM_003991455
ATP6AP1	XM_001374244	XM_020975633	XM_003774653	XM_027838959	XM_007957143	XM_006877208	XM_003421695	XM_004390589	XM_002807923	NM_001171377	NM_031785	XM_027432392	XM_023249007	XM_004286668	XM_014834118	XM_021080754
ATP6AP1L	XM_007487360	XM_021007838	XM_003759872	XM_027864154	XM_007950551	XM_006870595	XM_023545601	XM_004391450	XM_017969809	XM_017344562	XM_017590948	XM_027401764	XM_011284337	XM_004281640	XM_014857031	XM_021084512
ATP6AP2	XM_001378311	XM_020967119	XM_003763458	XM_027875594	XM_007952491	XM_006864271	XM_010597747	XM_004376930	XM_008989147	XM_002719840	NM_001007091	XM_027433189	XM_023248896	XM_012537298	XM_014827906	XM_003135022
ATP6V0A1	XM_007482178	XM_020972570	XM_023502302	XM_027870614	XM_007957757	XM_006832670	XM_023553707	XM_004390291	XM_017972744	XM_017349204	XM_017597194	XM_027428121	XM_019817908	XM_004282821	XM_014833606	XM_021066981
ATP6V0A2	XM_007489931	XM_020970247	XM_023497062		XM_007938239	XM_006865366	XM_003420324	XM_004384996	XM_003733875	XM_017339374	NM_053775	XM_027413895	XM_003994607	XM_004276658	XM_014858607	XM_021072229
ATP6V0A4	XM_007504396	XM_020998123	XM_012551663	XM_027842319	XM_007952796	XM_006861165	XM_003420217	XM_004382392	XM_017975600	XM_002723012	XM_017592532	XM_007643837	XM_019825881	XM_004272155	XM_014859274	XM_021078735
ATP6V0B	XM_007507849	XM_020975474	XM_012547513	XM_027838062	XM_007953069	XM_006839679	XM_003415551	XM_004371827	XM_008990426	XM_002715155	NM_001106681	XM_003502688	XM_019836872	XM_004266317	XM_014867485	XM_021096834
ATP6V0C	XM_001364757	XM_021006263	XM_003762120	XM_027863053	XM_007939542	XM_006873882	XM_003417762	XM_004373182	XM_002755788	XM_008251991	XM_006245898	XM_027424900	XM_003998932	XM_004270285	XM_014849005	XM_003124744
ATP6V0D1	XM_001364793	XM_020989344	XM_003758398	XM_027847014	XM_007940252	XM_006863612	XM_023556563	XM_023726826	XM_002761068	XM_017342297	NM_001011927	XM_003508550	XM_003998130	XM_004280856	XM_014827616	XM_003126946
ATP6V0D2	XM_001378881	XM_020970101		XM_027846683	XM_007956191	XM_006859235	XM_003408375	XM_004370794	XM_002759043	XM_002710673	NM_001011972	XM_003512654	XM_023248445	XM_004276150	XM_014839128	XM_003125581
ATP6V0E1	XM_007474022	XM_020969171	XM_003756830	XM_027841669	XM_007951653	XM_006864806	XM_003404661	XM_004371190	XM_003732295	XM_002710381	NM_053578	XM_003500820	XM_011285428	XM_004272007	XM_014850849	XM_005657621
ATP6V0E2	XM_007504559	XM_020977909	XM_012551144	XM_027841040		XM_006861210	XM_023539531			XM_008250090	NM_001002253		XM_023250715	XM_004283660	XM_014830502
ATP6V1A	XM_007493702	XM_021007185	XM_003763591	XM_027867307	XM_007958182	XM_006864174	XM_003412987	XM_023728862	XM_008982465	XM_017347082	XM_006248349	XM_027412638	XM_006936055	XM_004272049	XM_014838623	NM_001004042
ATP6V1B1	XM_007477455	XM_021001055	XM_023495178	XM_027840003	XM_007940111	XM_006862911	XM_023552529	XM_004369229	XM_002757645	XM_008254267	NM_001107867	XM_027428572	XM_003984103	XM_004277045	XM_014836683	XM_021087392
ATP6V1B2	XM_001381922	XM_020969592	XM_003758039	XM_027865351	XM_007935051	XM_006859901	XM_023551042	XM_023736701	XM_002756883	XM_002716870	NM_057213	XM_027388879	XM_003984724	XM_004270617	XM_014841276	XM_003483379
ATP6V1C1	XM_007488178	XM_020969689	XM_003760298	XM_027849968	XM_007934803	XM_006830622	XM_003408425	XM_004370713	XM_002759317	XM_002710723	XM_006241602	XM_027431367	XM_011291419	XM_004275323	XM_014827771	XM_021088562
ATP6V1C2	XM_016427655	XM_020992633	XM_023494637	XM_027850302	XM_007935094	XM_006869460	XM_010591912	XM_004373060	XM_002758032	XM_017338299	XM_017594242	XM_003501230	XM_023252109	XM_004274882	XM_014864594	XM_021087844
ATP6V1D	XM_007473070	XM_021004657	XM_003756360	XM_027843753	XM_007942301	XM_006873055	XM_003408720	XM_004370962	XM_002754028	NM_001082368	NM_199386	XM_027418355	XM_006932927	XM_004262142	XM_014835863	XM_001928314
ATP6V1E1	XM_003341986	XM_021001598	XM_003771347	XM_027857283	XM_007937022	XM_006862722	XM_003410608	XM_004381217	XM_009006369	XM_002722538	NM_198745	XM_027429324	XM_003988246	XM_012539266	XM_014854176	XM_003126593
ATP6V1F	XM_001372215	XM_021002401	XM_012551023	XM_027840168	XM_007955410	XM_006861117	XM_003407264	XM_004382651	XM_002752030	XM_017342699	NM_053884	XM_027391361	XM_003983025	XM_004272216	XM_014854325	XM_003134698
ATP6V1G1	XM_001364291	XM_020990624	XM_003757067		XM_007936758	XM_006865688	XM_003407786	XM_004372129	XM_002743241	XM_002720414	NM_001106660	XM_027400273	XM_003995777	XM_012532832	XM_014830411	NM_001190194
ATP6V1G2	XM_007483533	XM_020974067	XM_023502873	XM_027876481	XM_007951375	XM_006875612	XM_003422217		XM_002746334	XM_002714267	NM_212490	XM_003508489	XM_019830347	XM_004286614	XM_014831600	NM_001145380
ATP6V1G3	XM_001377309	XM_020971736	XM_003767548	XM_027843377	XM_007941091	XM_006834171	XM_003410202	XM_004391419	XM_008985362	XM_002717663	XM_017598760	XM_027418106	XM_019821941	XM_004285832	XM_014829310	XM_003130597
ATP6V1H	XM_007487126	XM_021005913	XM_003759776		XM_007952207		XM_003408316	XM_023730651	XM_002758895	XM_008255525	XM_006237802	XM_027398937	XM_003999812	XM_004275018	XM_014838771	XM_013993240
ATP7A	XM_001363299	XM_020964548	XM_003774897	XM_027839579	XM_007958337	XM_006873741	XM_023551429	XM_023733618	XM_017968444	XM_002720131	XM_006256995	XM_027432881	XM_004000664	XM_004280441	XM_014865965	XM_003135200
ATP7B	XM_007495392	XM_020969949	XM_023499636	XM_027856914	XM_007945229	XM_006876940	XM_023551231	XM_023731516	XM_008991272	XM_008273868	XM_017599991	XM_027395233	XM_023251165	XM_004274638	XM_014851385	XM_021065286
ATP8A1	XM_007496505	XM_020990843	XM_023506030	XM_027836225	XM_007947176	XM_006877299	XM_023549847		XM_008993413	XM_017350907	XM_017599453	XM_027386060	XM_019829567	XM_012532459	XM_014857151	XM_021101159
ATP8A2	XM_016421852	XM_020997144		XM_027877570	XM_007942536	XM_006831949		XM_023740920	XM_017973005		XM_006252164	XM_027435294		XM_012537422	XM_014843196
ATP8B1	XM_001366279	XM_020994698	XM_023496170	XM_027868927	XM_007935551	XM_006837518	XM_023543762	XM_004379261	XM_017963507	XM_002713627	XM_006254842	XM_027402753	XM_011288155	XM_004268044	XM_014847147	XM_021100045
ATP8B2	XM_007481990	XM_020991653	XM_012548151		XM_007948532	XM_006861503	XM_010594783	XM_023742575	XM_008984478	XM_008264380	NM_001024798	XM_027393277	XM_011291237	XM_012538556		XM_005663380
ATP8B3	XM_007489292	XM_021009061	XM_003760790	XM_027853213	XM_007954614	XM_006869072		XM_023733158	XM_017967263		XM_234937	XM_027436697	XM_023243212	XM_012539302	XM_014845712	XM_021084217
ATP8B4	XM_016428758	XM_020978874	XM_023499858	XM_027840872	XM_007935307	XM_006831865	XM_023539057	XM_004386306	XM_017976847	XM_017348033	XM_008775509	XM_027421930	XM_019832446	XM_004281289	XM_014852594	XM_021095849
ATP9A	XM_001369149	XM_020984234	XM_023494509	XM_027850775	XM_007938425	XM_006839177	XM_010599440	XM_004370233	XM_017972115	XM_017338642	XM_008775627		XM_006929657	XM_004282907	XM_014832394	NM_001114672
ATP9B	XM_007487812	XM_020986912	XM_003760115	XM_027852394	XM_007953302	XM_006875888	XM_003406239	XM_023741213	XM_008980015	XM_008251938	NM_001106130	XM_027403680	XM_023242124	XM_012536806	XM_014846936	XM_013985712
ATPAF1	XM_001375156	XM_020987659	XM_023501578	XM_027838104	XM_007946696	XM_006839851	XM_003411195	XM_004371777	XM_009001168	XM_002715119	NM_001107959	XM_027402508	XM_023258645	XM_004285773	XM_014827891	XM_003482091
ATPAF2	XM_007497871	XM_020967308	XM_003761282	XM_027875106	XM_007941455	XM_006875535	XM_003420658	XM_004381007	XM_017972239		NM_001107006	XM_027441176	XM_023244618	XM_004266778	XM_014851708	XM_021068020
ATR	XM_016425253	XM_020970917	XM_012546544	XM_027875875	XM_007952880	XM_006869870	XM_023555460	XM_004385070	XM_002759525	XM_008266276	XM_006243600	NM_001292057	XM_006936362	XM_004278242	XM_014852039	XM_021069571
ATRAID	XM_001380360	XM_020983848	XM_023501517	XM_027850290	XM_007938856	XM_006835200	XM_003411937	XM_004377612	XM_008980994	XM_008254622	NM_001127526	XM_007655232	XM_003984398	XM_004268133	XM_014850356	XM_003125294
ATRIP	XM_007499659	XM_020999233	XM_012543410	XM_027860628	XM_007955288	XM_006873662	XM_010589833	XM_004368490	XM_008981594	XM_008260599	NM_001106859	XM_027414622	XM_006928719	XM_004283896	XM_014826623	XM_005669525
ATRN	XM_016423370	XM_021005312	XM_003773455	XM_027836676	XM_007959994	XM_006874825	XM_023550062	XM_023737511	XM_002747312	XM_002710922	NM_031351	XM_003499051	XM_019826774	XM_004285303	XM_014867084	XM_021077392
ATRNL1	XM_007478947	XM_020988143	XM_023495728	XM_027852049		XM_006831380	XM_003409111	XM_004374869	XM_017963190	XM_002718727	XM_006223804		XM_023240973	XM_004265807	XM_014849275	XM_021074415
ATRX	XM_007507438	XM_020964560	XM_012553342	XM_027840132	XM_007957255	XM_006873736	XM_023551431	XM_023733624	XM_017968383	XM_017349750	XM_017588266	XM_016977068	XM_023249035	XM_004280437	XM_014865961	XM_021080090
ATXN1	XM_007487913	XM_020986797	XM_012541617	XM_027875900	XM_007952291	XM_006861018	XM_023555784	XM_012557455	XM_017970899	XM_008274137	NM_012726	XM_007645949	XM_023253651	XM_012534383	XM_014866390	XM_021099776
ATXN10	XM_016425552	XM_020977422	XM_003770789	XM_027854285	XM_007955645	XM_006866892	XM_023540013	XM_023734618	XM_002743853	XM_002723648	NM_133313	XM_027396179	XM_023257622	XM_004279588	XM_014864363	XM_013997462
ATXN1L		XM_020963728	XM_023495156	XM_027847361	XM_007940330	XM_006860191	XM_023556640	XM_023741879	XM_017966947	XM_017342343		XM_007641768	XM_011290234	XM_004273230	XM_014840790	XM_005664370
ATXN2	XM_016432411	XM_020970178	XM_023497013	XM_027857372	XM_007938171	XM_006865425	XM_023539310	XM_023733800	XM_009004636	XM_017349565	XM_017604486	XM_027414072	XM_019814545	XM_004276742	XM_014858670	XM_021072908
ATXN2L	XM_007499456	XM_021006549	XM_023497869	XM_027862919	XM_007950180	XM_006877040	XM_023558899	XM_023741012	XM_017978833	XM_017342562	XM_017589406	XM_016979990	XM_023247083	XM_012532717	XM_014837864	XM_021088041
ATXN3	XM_003339478	XM_021004272	XM_003756135	XM_027869951	XM_007944497	XM_006839566	XM_023546510	XM_023731743	XM_009006460	XM_017349357	XM_017594338	XM_027419147	XM_023255966	XM_012531399	XM_014832116	XM_013989211
ATXN7	XM_016424429	XM_020978314	XM_023498091	XM_027863795	XM_007948076	XM_006862105	XM_023547559	XM_023727726	XM_017965012	XM_008260881	XM_017599841	XM_027389356	XM_023249916	XM_012532394	XM_014859289	XM_021069175
ATXN7L1	XM_016426088	XM_020984566	XM_023504761	XM_027838587	XM_007944476	XM_006834382	XM_023544516	XM_004382610	XM_009002621	XM_017342747	XM_008776232	XM_027417019	XM_019825351	XM_004263365	XM_014831851	XM_021063507
ATXN7L2	XM_007485086	XM_021000741	XM_012549554	XM_027856763	XM_007949720	XM_006865958	XM_010589538	XM_023742174	XM_017974998	XM_008264743	XM_008775251	XM_007651539	XM_019837574	XM_004263136		XM_021090074
ATXN7L3	XM_007482416	XM_020997813	XM_012548416	XM_027872829	XM_007955221	XM_006832729	XM_023553740	XM_023729408	XM_008996732	XM_017349226	XM_008768223	XM_027438033	XM_023244800	XM_004285996	XM_014849351	XM_013980916
AUH	XM_007486210	XM_020976690	XM_003762826	XM_027839633	XM_007949073	XM_006875876	XM_023539401	XM_023742120	XM_017971716	XM_017342355	XM_008771499	XM_027409894	XM_023243256	XM_004270608	XM_014854670	XM_001928792
AUNIP	XM_007491331	XM_020983157	XM_012545542	XM_027864912	XM_007935750	XM_006862275	XM_023554380	XM_004377095	XM_009000673	XM_017346582	XM_006239131	XM_027399647	XM_023258324	XM_004266666	XM_014855020	XM_013999063
AUP1	XM_007496888	XM_021005477	XM_003773483	XM_027836007	XM_007952657	XM_006872426	XM_003413697	XM_004369161	XM_008980454	XM_017340574	NM_001079899	XM_027429435	XM_003984151	XM_004277114	XM_014829814	XM_021087327
AURKA	XM_007475688	XM_020981413	XM_003757672	XM_027852856	XM_007955585	XM_006839162	XM_023538740	XM_004370219	XM_002747695	XM_008274147	NM_153296	XM_027423276	XM_006929641	XM_004282294	XM_014832131	XM_005673034
AURKAIP1	XM_007481082	XM_020976323	XM_003763305	XM_027855405	XM_007945409	XM_006871711	XM_010593184	XM_004384340	XM_017974228	XM_017340377	XM_006239546	XM_027398581	XM_006944198	XM_012534002	XM_014863169	XM_021097452
AURKB	XM_016430810	XM_020966833	XM_012548700	XM_027857148	XM_007952234	XM_006863405	XM_023556433	XM_023731013	XM_017963880	XM_008270749	XM_006246569	XM_027427061	XM_019817134	XM_004266869	XM_014861586	XM_013990048
AUTS2	XM_007485711	XM_021006938	XM_023503679	XM_027862320	XM_007942507	XM_006859845	XM_010596316	XM_023735301	XM_017970021	XM_008257970		XM_027416101	XM_023246462	XM_004269019	XM_014847809	NM_001246269
AVEN	XM_007479992	XM_020996284	XM_023500220	XM_027869917	XM_007940487	XM_006831907	XM_010598408	XM_023735092	XM_002753582	XM_017348158	XM_008762093	XM_027437408	XM_006932680	XM_004274038	XM_014847361	XM_021099909
AVIL	XM_001364499	XM_020990149	XM_003772290	XM_027855123	XM_007950063	XM_006859504	XM_003405168	XM_004379848	XM_009004119	XM_002720928	NM_024401	XM_016978187	XM_011284080	XM_004276572	XM_014844043	XM_005658862
AVL9	XM_001376402	XM_020968934	XM_012543817	XM_027840215	XM_007946351	XM_006832150	XM_003406980	XM_004385320	XM_009002006	XM_008261619	XM_006236565	XM_027429709	XM_023250477	XM_004269924	XM_014841084	XM_021079002
AVP	XM_001377131			XM_027836449	XM_007960002	XM_006874832		XM_004383018	XM_002747402	XM_002710880	NM_016992		XM_023251396	XM_004285315		NM_213952
AVPI1	XM_001366548	XM_020996780	XM_003755195	XM_027860547	XM_007939981	XM_006831217	XM_010589080	XM_004370001	XM_017963367	XM_002718601	XM_017588737	XM_027407300	XM_003994276	XM_004268417	XM_014862730	XM_001929059
AVPR1A	XM_001372679	XM_020990181	XM_023504237	XM_027854189	XM_007942727	XM_006859512	XM_010598470	XM_004381556	XM_009004143	XM_002711237	NM_053019	XM_027392289	XM_003988975	XM_004276585	XM_014860956	XM_003481648
AVPR1B	XM_016430127	XM_021003245	XM_003767642	XM_027870741	XM_007953296	XM_006834212	XM_003410127	XM_004375214	XM_002760726	XM_002717441	NM_017205	XM_027418116	XM_003999425	XM_004282434	XM_014830295	XM_003130445
AVPR2		XM_020977223	XM_023506887	XM_027845804	XM_007957197	XM_006877224	XM_023540740	XM_004390604	XM_017968313	XM_008250316	XM_006229549	XM_027432459	XM_006944112	XM_004286432	XM_014832489	XM_013986509
AWAT1	XM_007507613	XM_020976506	XM_003774966	XM_027836817	XM_007956990	XM_006868518	XM_003412737	XM_012556617	XM_008989447	XM_002720072	NM_001109371	XM_027431744	XM_004000591		XM_014835605	XM_003484124
AWAT2	XM_003342312	XM_020976447	XM_003774960	XM_027836723			XM_023551399		XM_002762959	XM_002720065	NM_001191724	XM_027431769	XM_019823919	XM_004275829	XM_014835604	XM_021080857
AXDND1	XM_007480885	XM_020984328	XM_023503919	XM_027868576	XM_007937629	XM_006867105	XM_023549141	XM_004372950	XM_008984940	XM_017345643	XM_017604689	XM_027417324	XM_023247451	XM_004269845	XM_014845291	XM_021063737
AXIN1	XM_001364971	XM_021006742	XM_012543209		XM_007957448	XM_006873830	XM_003417800	XM_023728373	XM_017978595	XM_002724373	NM_024405	XM_027425130	XM_023247010	XM_012533285	XM_014848852	XM_021086927
AXIN2	XM_007482757	XM_021000960	XM_003768569	XM_027873043	XM_007959702	XM_006833599	XM_003417207	XM_004374195	XM_017968946	XM_017348847	NM_024355	XM_003500317	XM_011289320	XM_004275406	XM_014847647	XM_021066733
AXL	XM_001371970	XM_020978422	XM_023500021	XM_027846025	XM_007942966	XM_006871401	XM_023539852	XM_004388736	XM_008988060	XM_008249707	NM_031794	XM_027430384	XM_023245942	XM_004271256	XM_014861012	NM_001128458
AZGP1	XM_007472627				XM_007955877		XM_003422523		XM_008982819	XM_002721874	XM_006249003	XM_027415217	XM_006941965		XM_014846827	XM_021086185
AZI2	XM_001369908	XM_020993300	XM_003772036	XM_027872275	XM_007936243	XM_006851606	XM_023554888	XM_023732254	XM_017965910	XM_017346755	XM_006244032	XM_003496261	XM_019810826	XM_004279672	XM_014840932	XM_003358349
AZIN1	XM_007488175	XM_020969671	NM_001291487	XM_027849932	XM_007934806	XM_006830620	XM_010588306	XM_023725681	NM_001291456	NM_001292042	NM_022585	NM_001291486	NM_001301734	NM_001291512	XM_014827948	XM_021088631
AZIN2	NM_001293687	XM_020983465	XM_003765456	XM_027864359			XM_010595184	NM_001293726	NM_001293699	NM_001294156	NM_001014261	NM_001293709	XM_019835932	XM_012531764	XM_014837881	NM_001123193
B2M	XM_007472410	XM_021009225	XM_012546656	XM_027869926	XM_007935312	XM_006831876	XM_010599688	XM_023735241	XM_002753411	XM_008269078	NM_012512	NM_001246674	NM_001009876	XM_004281255	XM_014847074	NM_213978
B3GALNT1	XM_007502280	XM_020988826	XM_012546624	XM_027876093	XM_007948768	XM_006861792	XM_010601515	XM_023739127	XM_017965716	XM_017346886	XM_017590868	XM_027391776	XM_019810482	XM_004281859	XM_014856815	XM_021068558
B3GALNT2	XM_007481725	XM_021000438	XM_023502049		XM_007938469	XM_006868584	XM_003410903	XM_004372800	XM_003735289	XM_002717323	NM_001144851	XM_027409427	XM_023240379	XM_004271549	XM_014846570	XM_021074398
B3GALT1	XM_007494311	XM_020990902	XM_003763924	XM_027865765	XM_007947074	XM_006867008	XM_003405812	XM_004375553	XM_008998771	XM_008258701	XM_017591946	XM_027420257	XM_023259426	XM_004267260	XM_014860430	XM_021075432
B3GALT2	XM_007480995	XM_020984446	XM_023501838	XM_027843431	XM_007952168	XM_006834179	XM_023549165	XM_004382551	XM_002760460	XM_008268723	NM_001109492	XM_027417430	XM_003999433	XM_004275836	XM_014868637	XM_005656775
B3GALT4	XM_003340384	XM_020999386	XM_023502916	XM_027876281	XM_007939323	XM_006860551	XM_003421043	XM_004389847	XM_017971017	XM_002714617	NM_133553	XM_003510834	XM_003986008	XM_004267743	XM_014846323	XM_001927568
B3GALT5	XM_007493074	XM_020973917	XM_003766979	XM_027843588	XM_007945564	XM_006870862		XM_004388001	XM_017967222	XM_002723717	XM_017597929	XM_027415705	XM_023238720	XM_004264654	XM_014839288	XM_021070992
B3GALT6	XM_001376033	XM_020976547		XM_027855277	XM_007945399	XM_006871702	XM_023552169	XM_004384471	XM_002750192	XM_008272616	NM_001106699	XM_027398607	XM_011279777	XM_004272267	XM_014863088	XM_003127488
B3GAT1	XM_007495172	XM_020968802	XM_012545168	XM_027835229	XM_007948725	XM_006871009	XM_010597104	XM_004379307	XM_009007174	XM_008248350	XM_006242733	XM_027411706	XM_011286468	XM_004280507	XM_014865957	XM_003130090
B3GAT2	XM_001365498	XM_021000138	XM_003769201	XM_027852940	XM_007945187	XM_006835753	XM_023544481		XM_008994647	XM_002714531	NM_022609	XM_027438824	XM_003986299	XM_004270124	XM_014845845	XM_003121263
B3GAT3	XM_001362095	XM_020968427	XM_003774043	XM_027858813	XM_007944882	XM_006875011	XM_010599111	XM_004383847	XM_009008337	XM_008274374	NM_001128184	NM_001246684	XM_003993513	XM_004264215	XM_014834350	XM_013994209
B3GLCT	XM_007495278	XM_020997157	XM_023499601	XM_027835193			XM_023547542		XM_017973022	XM_008273528	XM_017604535	XM_027413736	XM_023250520		XM_014847998	XM_021065554
B3GNT2	XM_007476777	XM_020985482	XM_003758248	XM_027865489	XM_007938030	XM_006862976	XM_003417596	XM_004369429	XM_017964285	XM_017340741	XM_008770427	XM_027388032	XM_023251702	XM_004280645	XM_014836816	XM_021087479
B3GNT3	XM_007489661	XM_021009070	XM_023498458	XM_027853248	XM_007945463	XM_006876326	XM_003413266		XM_002761893		NM_001106068	XM_027394777	XM_006928599	XM_004277700	XM_014840686	XM_013987483
B3GNT4	XM_007489878	XM_020970121	XM_003761063	XM_027853555	XM_007959185	XM_006878420	XM_003420338	XM_004385034		XM_008250565	NM_001105938	XM_027413992	XM_003994631	XM_004276697	XM_014858737	XM_021072984
B3GNT5	XM_007502009	XM_020980845	XM_003766073	XM_027875877	XM_007935908	XM_006869812	XM_010592805	XM_023736820	XM_017964712	XM_017346977	NM_053932	XM_027413091	XM_019840071	XM_004278404	XM_014846230	XM_021068549
B3GNT7	XM_007486094	XM_020972279		XM_027875410	XM_007943844	XM_006866739	XM_003417915	XM_004389501	XM_008999690	XM_002712519	NM_001012134	XM_027397447	XM_023259795	XM_004262599	XM_014836061	XM_003483754
B3GNT8	XM_001372208	XM_020978463		XM_027845895	XM_007942957	XM_006871391	XM_023539932	XM_004388744	XM_017967876	XM_002722309	XM_017589118	XM_027430620	XM_011289900	XM_004271244	XM_014861035	XM_013988607
B3GNT9	XM_007477122	XM_020989403	XM_003758405	XM_027846701	XM_007940237	XM_006863600	XM_023556544	XM_004371653	XM_017966762	XM_008257428	XM_008772557	XM_027405791	XM_006941581	XM_004280908	XM_014827653	XM_021094044
B3GNTL1	XM_007483419	XM_020987532	XM_003768873	XM_027840338	XM_007959785	XM_006869612	XM_023556746	XM_023729156	XM_017972977	XM_008251184	XM_017597431	XM_027441856	XM_023244387	XM_004275613	XM_014865080	XM_003131147
B4GALNT1	XM_016427194	XM_020990133	XM_012551532	XM_027855015	XM_007950041	XM_006859601	XM_003405160	XM_004379864	XM_009004112	XM_002720922	XM_008765420	XM_027392250	XM_019835147	XM_004276555	XM_014844026	XM_021091871
B4GALNT2	XM_007482376			XM_027873358	XM_007942176	XM_006833654	XM_010594350	XM_004378115	XM_008997411	XM_008271332	XM_006220817	XM_027437633	XM_023243464	XM_004282651	XM_014833831	XM_021066146
B4GALNT3	XM_001373124	XM_021001551	XM_003771314	XM_027857354	XM_007937047	XM_006862705	XM_010590901	XM_004381198	XM_017975849	XM_008259851	XM_006237267	XM_003500333	XM_011283761	XM_004278992	XM_014841808	XM_021092495
B4GALNT4		XM_020979410	XM_023506616	XM_027860122	XM_007949368	XM_006877012	XM_003423069	XM_004389402	XM_009008791		NM_001107562	XM_016980834	XM_023240224	XM_004278159	XM_014832107	XM_021082536
B4GALT1	XM_001363800	XM_020967325	XM_023497264	XM_027874546	XM_007950688	XM_006863029	XM_003407315	XM_004372335	XM_002743011	XM_008248551	NM_053287	NM_001246691	XM_006939208	XM_004275080	XM_014857497	XM_003130680
B4GALT2	XM_007480269	XM_020975451	XM_023501606	XM_027838053	XM_007953070	XM_006839680	XM_010595295	XM_023727134	XM_017968995	XM_017346372	XM_006238667	XM_027436725	XM_003990008	XM_004266315	XM_014867482	XM_021096829
B4GALT3	XM_007484974	XM_020972052	XM_003769633	XM_027854824	XM_007947732	XM_006861667	XM_023554196	XM_023725156	XM_008984772	XM_017345737	XM_006250254	XM_007647378	XM_019822295	XM_012538521	XM_014835479	XM_021089532
B4GALT4	XM_001369830	XM_020985858	XM_003766346	XM_027867717	XM_007943863	XM_006864157	XM_010592940	XM_004373662	XM_017965226	XM_008266887	XM_017598000	XM_016979034	XM_023260195	XM_004278513	XM_014829043
B4GALT5	XM_016427616	XM_020984188	XM_012540794	XM_027852433	XM_007938325	XM_006839193	XM_023550366	XM_023743030	XM_017972110	XM_017339433	NM_001108608	NM_001246778	XM_023251116	XM_004282889	XM_014832735	XM_003134490
B4GALT6	XM_001369324	XM_020992552	XM_003759809		XM_007953450	XM_006835042	XM_023543909	XM_004386892	XM_002757150	XM_002713488	NM_031740	NM_001246698	XM_011288058	XM_004273719	XM_014845362	XM_003127886
B4GALT7	XM_001371086	XM_020998702	XM_023506709	XM_027867251	XM_007952969	XM_006873444	XM_010592915	XM_023726452	XM_017968863	XM_002710432	XM_008771501	XM_027409770	XM_023254211	XM_004284791	XM_014834905	NM_001168422
B4GAT1	XM_001379323	XM_020968257	XM_023506508	XM_027856176			XM_003419568		XM_002807372	XM_002724345	NM_001106324	XM_027408642	XM_003993670	XM_004264407	XM_014844776	NM_001315579
B9D1	XM_001370094	XM_021004593	XM_003761326	XM_027874879	XM_007941480	XM_006875358	XM_010600240	XM_004380985	XM_017972232	XM_008250338	NM_001105786	XM_027427243	XM_003996329	XM_004266801	XM_014851677	XM_021067970
B9D2	XM_001364606	XM_020978430		XM_027845839	XM_007942959	XM_006871395	XM_003420792	XM_004388741	XM_008988067	XM_008249703	XM_006228438	XM_027430379	XM_006941231	XM_004271248	XM_014861028	XM_003127154
BAALC	XM_007488182	XM_020968235	XM_012541741	XM_027850010	XM_007934802	XM_006830623	XM_003408426	XM_004370712	XM_017965645		XM_017594632	XM_007650492	XM_023248674	XM_004275322	XM_014867697	NM_001129969
BAAT		XM_021002247			XM_007950327	XM_006864715			XM_009000367		NM_017300	XM_027437698	XM_003995698	XM_004271533
BABAM1	XM_007489770	XM_020969369		XM_027845425	XM_007945328	XM_006877122	XM_003413033	XM_023738756	XM_008987487		XM_006252857	XM_027394816	XM_006928576	XM_012535787	XM_014865924	XM_021083571
BABAM2		XM_020983778	XM_023501525	XM_027850455			XM_023550555					XM_027424427	XM_019827745			XM_021088348
BACE1	XM_001370744	XM_020989684	XM_003764183	XM_027857494	XM_007936489	XM_006833861	XM_003418239	XM_004385676	XM_002807276	XM_002708373	NM_019204	XM_027412039	XM_003992397	XM_004273355	XM_014855558	XM_005667391
BACE2	XM_001370355	XM_020976257	XM_023501241	XM_027843654	XM_007947284	XM_006870834	XM_023559165	XM_023742143	XM_017967196	XM_017338769	NM_001002802	XM_027415710	XM_023238716	XM_004264576	XM_014839280	XM_021071002
BACH1	XM_007493086	XM_020973871	XM_023498843	XM_027843657	XM_007943519	XM_006862516	XM_023548475	XM_004371371	XM_008986546	XM_008267171	XM_017598018	XM_027412341	XM_023238829	XM_004264499	XM_014866424	XM_021070883
BACH2	XM_007484325	XM_020963049	XM_023503111	XM_027856841	XM_007950806	XM_006870611	XM_023550227	XM_004388416	XM_017971263	XM_017345282	XM_017593349	XM_027403432	XM_019830962	XM_004264812	XM_014866696	XM_021090121
BAD	XM_001380520	XM_020968261	XM_012552845	XM_027856057	XM_007944825	XM_006860983	XM_003419616	XM_023738235	XM_002755473	XM_002724450	XM_006230896	XM_027408448	XM_006937465	XM_004264290	XM_014844923	XM_021082883
BAG1	XM_016423769	XM_020967381	XM_023497265	XM_027875122	XM_007950703	XM_006863156	XM_023545200	XM_004372398	XM_002743044	XM_002708031	NM_001256084	XM_027403364	XM_023242386	XM_012534906	XM_014857485	NM_001244791
BAG2	XM_001371853	XM_021000505	XM_003769182	XM_027852941	XM_007945606	XM_006835741	XM_003404126	XM_004386831	XM_002746675	XM_002714518	NM_001128195	XM_007648491	XM_023254077	XM_004267783	XM_014851762	XM_005665865
BAG3	XM_007478912	XM_020988214	XM_003755320	XM_027839900	XM_007936836	XM_006831407	XM_023540904	XM_004374897	XM_009010382	XM_002718689	NM_001011936	XM_027404460	XM_023241002	XM_004265769	XM_014849225	XM_021073458
BAG4	XM_016430139	XM_020985260	XM_023494716	XM_027865569	XM_007934982	XM_006859956	XM_003412532	XM_012557569	XM_002756958	XM_002720783	NM_001025130	XM_027395364	XM_003984780	XM_004284882	XM_014831074	XM_013984080
BAG5	XM_007473508	XM_020971175	XM_003756510	XM_027849275	XM_007944574	XM_006839502	XM_010588855	XM_004376744	XM_009006600	XM_008248638	XM_006240601	XM_027416731	XM_019833686	XM_004262436	XM_014854481	XM_021081511
BAG6	XM_016430952	XM_020974077	XM_012548929	XM_027876360	XM_007951362	XM_006875600	XM_023541355	XM_023725523	XM_017970959	XM_008262567	XM_006256086	XM_027388790	XM_006931552	XM_004286600	XM_014831619	NM_001145382
BAHCC1	XM_007483037	XM_021000779	XM_023502617	XM_027850168	XM_007959813	XM_006869636	XM_023556799	XM_023729124	XM_008997895	XM_008253506	XM_008775866	XM_027385633	XM_023244302	XM_012535093	XM_014862845	XM_013989840
BAHD1	XM_016428793	XM_021009338	XM_003755992	XM_027870114	XM_007940448	XM_006831768	XM_023558657	XM_004380631	XM_009005556	XM_017348141	XM_006234796	XM_027422190	XM_023255487	XM_004273998	XM_014840754	XM_021097694
BAIAP2	XM_001380053	XM_021000790	XM_012548613	XM_027850067	XM_007959590	XM_006869516	XM_010596900	XM_012554940	XM_017972919	XM_017340410	XM_008768464	XM_027425458	XM_003997263	XM_004275558	XM_014864025	XM_021066486
BAIAP2L1	XM_001377810	XM_020965294	XM_003761491	XM_027874594	XM_007940936	XM_006859857	XM_003416525	XM_023735267	XM_008983434	XM_002723071	XM_017598315	XM_027413610	XM_023246537	XM_012532758	XM_014856037	XM_003354447
BAIAP2L2	XM_007506194	XM_020982589	XM_023505379	XM_027874045	XM_007941756	XM_006865193	XM_003419768	XM_004373852	XM_008979060		NM_001271220	XM_027403996	XM_023257731	XM_004279634	XM_014851318	XM_003126055
BAIAP3	XM_007499919	XM_021006799	XM_023497788	XM_027863094	XM_007939640	XM_006873938	XM_023557309	XM_023728543	XM_017978606		NM_001312663	XM_027425037	XM_023246800	XM_012533258	XM_014848915	XM_013987782
BAK1	XM_007483686	XM_020999638	XM_012548977	XM_027876213	XM_007939441	XM_006860555	XM_003421061		XM_002746436	XM_008262789	XM_006256101	NM_001246795	XM_019830465	XM_004267725	XM_014846301	XM_013977773
BAMBI	XM_001366888	XM_020990511		XM_027841600	XM_007951920	XM_006871681	XM_023548816	XM_004386250	XM_002750172	XM_008268031	NM_139082	XM_027439410	XM_023256490	XM_004278643	XM_014859075	NM_001201485
BANF1	XM_007502676	XM_020968149	XM_023506509	XM_027856179	XM_007944749	XM_006860903	XM_003419578	XM_023738200	XM_009008425	XM_017346866	XM_006230631	XM_007650033	XM_003993654	XM_004286877	XM_014844799	XM_003122514
BANF2	XM_007476652	XM_020984939	XM_012540135	XM_027840384	XM_007955382	XM_006860631	XM_003411417	XM_004376446	XM_008995798	XM_017341786	XM_017592223	XM_003496470	XM_006929973	XM_004270484	XM_014838955	XM_003134265
BANK1	XM_016423039	XM_020988297		XM_027853422	XM_007953651	XM_006872727	XM_023548530	XM_023734728	XM_017970387	XM_017347389	XM_017591004	XM_027395775	XM_023252909	XM_004263568	XM_014846053	XM_021101719
BANP	XM_007477282	XM_020989188	XM_023495099	XM_027847677	XM_007939156	XM_006860275	XM_010597809	XM_023732560	XM_008986366	XM_017339441	XM_008772601	XM_027410684	XM_011290284	XM_004280068	XM_014864276	NM_001244650
BAP1	XM_001380301	XM_020971579	XM_012543774	XM_027836940	XM_007952051	XM_006876022	XM_003410064	XM_023727224	XM_002758416	XM_017343864	NM_001107292	XM_027425464	XM_023249464	XM_004267889	XM_014826579	XM_001925236
BARD1	XM_007501787	XM_021002840	XM_023500647	XM_027873777	XM_007959939	XM_006867785	XM_023541763	XM_023731263	XM_008999430	XM_008259118	NM_022622	XM_027397154	XM_006935532	XM_004262755	XM_014843589	XM_021075146
BARHL1	XM_001365210	XM_020973569	XM_012553941	XM_027869310	XM_007944200	XM_006834897	XM_003407498	XM_004375783	XM_002743419	XM_008249068	NM_057109	XM_027385136	XM_023242914	XM_004269069	XM_014863307	XM_001929435
BARHL2	XM_007480350	XM_020988804	XM_012547524	XM_027837939	XM_007936037		XM_003418435	XM_004378723	XM_002751061	XM_002715867	NM_022956	XM_027425869	XM_011284878	XM_004263016	XM_014841897	XM_021090291
BARX1	XM_001378893	XM_020980965	XM_003762517	XM_027837285	XM_007956326	XM_006876244			XM_008993347	XM_008258238	NM_001108880	XM_007646116	XM_023242740	XM_004284103	XM_014864787	XM_021086996
BARX2	XM_001373346	XM_020963834	XM_003764406	XM_027835231	XM_007956655		XM_003417472	XM_004379329	XM_002807286	XM_008259259	XM_003754397	XM_027412207	XM_003992585	XM_004280483	XM_014864066	XM_003130069
BASP1	XM_001364388	XM_021008639	XM_012541215	XM_027868730		XM_006874436	XM_010588080	XM_023738404	XM_017969976	XM_017344658	NM_022300		XM_023239400	XM_004274474	XM_014837344	XM_013984704
BATF	XM_001367605	XM_020986257	XM_003756241	XM_027844872	XM_007941353	XM_006865513	XM_003408783	XM_004371057	XM_002754125	XM_002719638	NM_001106748	XM_027418552	XM_003987849	XM_004262257	XM_014835703	NM_001244571
BATF2		XM_020968034	XM_023506537	XM_027855977	XM_007944977	XM_006861081	XM_023559752	XM_012557653	XM_002755518	XM_002723405	XM_008774765	XM_027408515	XM_023240039	XM_004264327	XM_014844888	XM_013994128
BATF3	XM_001366865	XM_021007889	XM_023501966	XM_027871577	XM_007953675	XM_006834018	XM_023541641	XM_004387533		XM_017347797	NM_021865	XM_027418687	XM_023247791	XM_004275267	XM_014834939	XM_021063852
BAX	XM_007492680	XM_021003431		XM_027859246	XM_007942998	XM_006868177	XM_010586517	XM_004381675	XM_017967396	XM_002723696	NM_017059	NM_001244020	XM_011289649	XM_012533475	XM_014852261	XM_003127290
BAZ1A	XM_001362646	XM_020974840	XM_023503268	XM_027861106	XM_007938586	XM_006835353	XM_010588587	XM_023731475	XM_017977051	XM_017348260	NM_001170568	XM_027419706	XM_023255656	XM_004269959	XM_014834763	NM_001244159
BAZ1B	XM_001366710	XM_021005731	XM_003770224	XM_027861565	XM_007940323	XM_006859692	XM_023555850	XM_004380749	XM_017966108	XM_008249096	NM_001191916	XM_027416175	XM_023246861	XM_004268797	XM_014850441	XM_005661976
BAZ2A		XM_020990050	XM_023505546	XM_027854937	XM_007955141	XM_006859449	XM_023557668	XM_023734551	XM_009004009	XM_017341946	NM_001107158	XM_016977437	XM_006933827	XM_012534674	XM_014843921	XM_001927752
BAZ2B	XM_016433647	XM_021004900	XM_023499225	XM_027865733	XM_007941825	XM_006872029	XM_023542903	XM_023730429	XM_017973444	XM_017342870	XM_017591864	XM_007641196	XM_023259356	XM_004266285	XM_014859698	XM_021074758
BBC3	XM_001373073	XM_020978496		XM_027845982	XM_007942875	XM_006868239	XM_023544048	XM_023736254	XM_002762267	XM_017338809	NM_173837	XM_007649604	XM_023245383	XM_004271118	XM_014863038	XM_003127254
BBIP1	XM_007479025	XM_020988011	XM_012541232	XM_027851609		XM_006831338	XM_010588994	XM_023729934	XM_009010276	XM_017348555	XM_017590390	XM_027407020	XM_011290032	XM_004265849	XM_014851172	XM_013983731
BBOF1	XM_016433053	XM_020986541		XM_027844865			XM_023546641		XM_009006332	XM_008272059	XM_008764829	XM_027418492	XM_006932987		XM_014835706	XM_021099500
BBOX1	XM_007497191	XM_020977789	XM_023506306	XM_027852620	XM_007951961		XM_003412311	XM_004369728	XM_002755125	XM_008269060	XM_017592026	XM_027439365	XM_019812204	XM_004263935	XM_014831460	XM_021083236
BBS1	XM_007502716	XM_020968318	XM_012552792	XM_027856321	XM_007944726	XM_006860882	XM_023559558	XM_004383691	XM_009008522	XM_017348805	XM_008760137	XM_007650790	XM_019812712	XM_004277970	XM_014844759	XM_003353757
BBS10	XM_007503083	XM_020968893	XM_023504310	XM_027842519	XM_007947557	XM_006871625	XM_003405599	XM_004384623	XM_002752781	XM_008256822	XM_006241323	XM_003506581	XM_003989057	XM_004271571	XM_014841668	XM_003481665
BBS12	XM_007495526	XM_021008258	XM_003772764	XM_027853630	XM_007959316	XM_006866284	XM_003410429	XM_023741152	XM_002806647	XM_002717237	XM_006232288	XM_027391962	XM_023252830	XM_004265105	XM_014845513	XM_021100697
BBS2	XM_007474884	XM_020965677	XM_012553834	XM_027869254	XM_007947996	XM_006863539	XM_010596076	XM_004371569	XM_002760968	XM_002711528	XM_006255131	XM_027405614	XM_006941525	XM_004286373	XM_014827370	XM_021093887
BBS4	XM_016428258	XM_020994447	XM_012544667	XM_027847407	XM_007958627	XM_006866514	XM_023552892	XM_004374725	XM_009005204	XM_002722627	XM_008766225	XM_027414895	XM_011282954	XM_004276273		XM_021098197
BBS5	XM_001367579	XM_020991080		XM_027865850	XM_007945619	XM_006867019	XM_003405804	XM_004375541	XM_008998748	XM_002712271	NM_001108583	XM_027420242	XM_011285332	XM_012532154	XM_014860653	XM_001926348
BBS7	XM_007495534	XM_021008330	XM_003772771	XM_027853754	XM_007946448	XM_006866274	XM_003410426	XM_023741140	XM_017970270	XM_008267915	NM_001012180	XM_003510367	XM_003985033	XM_004265098	XM_014845497
BBS9	XM_016424645	XM_020969072	XM_012543528	XM_027863821	XM_007953988	XM_006832142	XM_003406963	XM_023739586	XM_002751315	XM_008261624	XM_008776669	XM_027411680	XM_019825674	XM_004269915	XM_014838754	XM_021079339
BBX	XM_016433418	XM_020999874	XM_023498949	XM_027867261	XM_007946567	XM_006873314	XM_023559068	XM_023732884	XM_008982535	XM_017347125	XM_017598010	XM_027412534	XM_019839646	XM_004272082	XM_014853213	XM_021070457
BCAM		XM_021003773	XM_023499902	XM_027860723	XM_007943084	XM_006871354	XM_003406475	XM_004388786	XM_017967654	XM_008252252	NM_031752	XM_027438659	XM_023245130	XM_004271191	XM_014853308	XM_003481884
BCAN	XM_007482082	XM_020991982	XM_023502241	XM_027871466	XM_007948428	XM_006861602	XM_003415157	XM_004388472	XM_002807691	XM_008264302	XM_006232596	XM_027393079	XM_023247531	XM_004284547	XM_014836953	XM_021089664
BCAP29	XM_007504115	XM_020984588	XM_003771498	XM_027838884	XM_007945087	XM_006859351	XM_010587350	XM_023737050	XM_017975447	XM_017342757	XM_006239982	XM_027416989	XM_006929112	XM_012535029	XM_014831868	XM_021102603
BCAP31	XM_016426613	XM_020977294	XM_012553183	XM_027845775	XM_007957169	XM_006877183	XM_010601104	XM_004390566	XM_008990075	XM_008250320	XM_006229557	XM_027432386	XM_023249499	XM_004286416	XM_014834129	XM_021079672
BCAR1		XM_020963643		XM_027843250	XM_007940369	XM_006860162	XM_010596835	XM_004387822	XM_008986214	XM_008257620	XM_006255629	XM_027406048	XM_023246161	XM_004273280	XM_014848438	XM_021093778
BCAR3	XM_001372003	XM_020971978	XM_003769661	XM_027854888	XM_007936063	XM_006831048	XM_023558399	XM_023733458	XM_009001734	XM_017346071	XM_006233270	XM_007654948	XM_023258916	XM_004263038	XM_014836339	XM_005663659
BCAS1	XM_007475703	XM_020984247	XM_012539689	XM_027847761	XM_007938421	XM_006839322	XM_010599443	XM_023741439	XM_008996143	XM_017350466	XM_008762466		XM_023251086	XM_004282913	XM_014832213	XM_021077179
BCAS2	XM_001373046	XM_021002294	XM_003769813	XM_027866789	XM_007948915	XM_006865883	XM_003409598	XM_004380379		XM_002715751	NM_001106458	XM_027393829	XM_004001122	XM_004263216		NM_001244424
BCAS3	XM_007481755	XM_020991815	XM_023502122	XM_027870400	XM_007947877	XM_006832356	XM_023553516	XM_012555963	XM_017972498	XM_008271186	NM_001173430	XM_027426382	XM_011289076	XM_004271732	XM_014856947	XM_021068156
BCAS4	XM_007475735	XM_020984275	XM_003757694	XM_027848369	XM_007938427	XM_006839324	XM_010599432	XM_004370545	XM_002747669	XM_017338645			XM_023251108	XM_004282921	XM_014832541	XM_021077205
BCAT1	XM_007503520	XM_020965008	XM_023504472	XM_027838757	XM_007946795	XM_006866976	XM_003405356	XM_023738016		XM_008259521	XM_008763371	XM_027430146	XM_006933568	XM_004270912	XM_014832424	XM_021092208
BCAT2		XM_021003257	XM_023501073	XM_027860515	XM_007958122	XM_006868397	XM_023543269	XM_004381681	XM_002762333	XM_008252366	XM_008759413	XM_016978811	XM_023246024	XM_004271074	XM_014852250	XM_013998608
BCCIP	XM_016431253	XM_020973653	XM_023502799	XM_027855953	XM_007936894	XM_006867434	XM_003419710	XM_004374929	XM_002756702	XM_017350761	NM_001108505	XM_027409117	XM_019813979	XM_004265719	XM_014832047	XM_001926083
BCDIN3D	XM_001374476	XM_020966085	XM_012550435	XM_027844399	XM_007937831	XM_006870068	XM_010596461	XM_004388305	XM_009003750	XM_008256429	NM_001108751	XM_027396545	XM_003988675	XM_004274354	XM_014862896	XM_005663848
BCHE	XM_007502265	XM_020988809	XM_012546611	XM_027876159	XM_007948719		XM_003416257	XM_023739132	XM_002807653	XM_002716368	NM_022942	XM_027391785	NM_001009364	XM_004283439	XM_014858908	XM_021069753
BCKDHA	XM_001372181	XM_020978460		XM_027845892	XM_007943138		XM_010600355	XM_004388742	XM_008988070	XM_008249694	NM_012782	XM_016980340	XM_003997770	XM_004271245	XM_014861034	XM_005655860
BCKDHB	XM_016429618	XM_020975510	XM_012549184	XM_027855230	XM_007951268	XM_006873276	XM_023544188	XM_004386058	XM_008994699	XM_002714546	NM_019267	XM_027434942	XM_003986336	XM_012533120	XM_014859754	XM_021082900
BCKDK	XM_007507920	XM_021008459	XM_003761597	XM_027875093	XM_007950269	XM_006871927	XM_023558980	XM_004386690	XM_002756081	XM_002721731	NM_019244	XM_027404524	XM_003998637	XM_004268716	XM_014842345	XM_003124471
BCL10	XM_001366077	XM_020988736	XM_023501707	XM_027873976	XM_007946169	XM_006830994	XM_010591149	XM_004369116	XM_002751025	XM_008264952	NM_031328	XM_027395908	XM_003990271	XM_004262974	XM_014830107	NM_001103213
BCL11A	XM_016428167	XM_020985510	XM_003758255	XM_027865381	XM_007938017	XM_006868023	XM_023557198	XM_004369442	XM_017964315	XM_008254371	XM_006251591	XM_027387995	XM_023251688	XM_004280663	XM_014839307	XM_021085701
BCL11B	XM_007473605	XM_021007322	XM_012550451	XM_027849125	XM_007944610	XM_006839608	XM_003408866	XM_023731796	XM_009006540	XM_017337876	XM_017594183	XM_027416353	XM_023256021	XM_004262381	XM_014854601	NM_001297633
BCL2	XM_001365223	XM_020995793	XM_003759649	XM_027868820	XM_007935494	XM_006837534	XM_003406268	XM_004379278	XM_017963609	XM_008261439	NM_016993	XM_027417861	XM_023241191	XM_004268067	XM_014843802	XM_021099593
BCL2A1	XM_001368131	XM_020965791	XM_023496794	XM_027852061	XM_007951818	XM_006870902	XM_003413855		XM_002749208	XM_002722959	NM_133416		XM_003986739	XM_004278336	XM_014852363	NM_001164511
BCL2L1	XM_007474464	XM_020990688	XM_012553618	XM_027867813	XM_007934528	XM_006860710	XM_003411635	XM_004370471	XM_002747332	NM_001082135	XM_006235265	NM_001246798	NM_001009228	XM_004272690	XM_014845034	NM_214285
BCL2L10	XM_007479962	XM_020980954	XM_023499962	XM_027840774		XM_006831863			XM_002753466	XM_008268994	NM_053733	XM_027411381	XM_023256228	XM_012537380		XM_021095299
BCL2L11	XM_007476575	XM_020987742	XM_012540102	XM_027853912	XM_007959413		XM_023541131	XM_012556056	XM_002757496	XM_017340061	XM_006234983	XM_027421854	XM_006930308	XM_004277806	XM_014852711	XM_021085832
BCL2L13	XM_007503842	XM_021001672	XM_003771357	XM_027857281	XM_007937021	XM_006862782	XM_023548971	XM_004381220	XM_009006409	XM_017338482	NM_001107885	XM_027429320	XM_023256579	XM_004286267	XM_014854173	XM_021092505
BCL2L15	XM_001381999	XM_021002198	XM_003769806	XM_027860351	XM_007949010	XM_006865895	XM_003409594	XM_004380385	XM_017975037	XM_002715757	NM_001106459	XM_027393843	XM_003990482	XM_004263204	XM_014837189	XM_003125839
BCL3	XM_007491568	XM_021003300	XM_012545595	XM_027860726	XM_007942922	XM_006871355	XM_010586444	XM_004388827	XM_017967659	XM_008252249	XM_006228473	XM_027430869	XM_023245186	XM_012533603	XM_014831707	NM_001315716
BCL6		XM_020989033	XM_023500887	XM_027848752	XM_007935999	XM_006871885	XM_010592838	XM_004382238	XM_008981376	XM_008266643	NM_001107084	XM_027412962	XM_006936189	XM_004278482	XM_014843368	XM_013990147
BCL6B	XM_007483220	XM_020966670	XM_003770711	XM_027857224	XM_007952313	XM_006863337	XM_023556370	XM_004376065	XM_017971697	XM_017348820	XM_008767842	XM_027426937	XM_011288887	XM_004266977	XM_014861475	XM_003131927
BCL7A	XM_003340785	XM_020970191	XM_023497033	XM_027853520	XM_007938255	XM_006865392	XM_023539255		XM_002753110	XM_002722735	XM_017598515	XM_027413389	XM_023241380	XM_004276699	XM_014858603	XM_021074246
BCL7B	XM_007486006	XM_021005733	XM_023503781	XM_027862524	XM_007940336	XM_006859693	XM_010596389	XM_004380751	XM_002743938	XM_017337944	NM_001109021	XM_007641679	XM_003998554	XM_004268795	XM_014850443	XM_003354498
BCL7C	XM_007498508	XM_021008551	XM_012542875	XM_027874724	XM_007950252	XM_006871913	XM_003418861	XM_004386676	XM_017978871		NM_001106298	XM_027404534	XM_023246433	XM_012532695	XM_014842372	XM_003124483
BCL9	XM_007485327	XM_021003547	XM_003769884		XM_007948373	XM_006861320	XM_010601312	XM_004380330	XM_002759826	XM_008264555	XM_017591320	XM_027417718	XM_011285100	XM_004285806	XM_014867046	XM_013993344
BCL9L	XM_016433214	XM_020984697		XM_027835667	XM_007936454	XM_006833894	XM_023558152	XM_004385649	XM_017977595	XM_008250486	XM_006242923	XM_027411949	XM_003992422	XM_004273324	XM_014855638	XM_013979456
BCLAF1	XM_007484611	XM_020987136	XM_023503222	XM_027850750	XM_007946316	XM_006834715	XM_010590302	XM_023729874	XM_017971417	XM_008263557	XM_008758605	XM_027401920	XM_004001520	XM_012536277	XM_014850593	XM_005654381
BCLAF3			XM_023498938	XM_027866150			XM_023555166					XM_027432599
BCO1	XM_001380917	XM_020992714	XM_003757855	XM_027850582					XM_017966973	XM_002711706	NM_053648	XM_027410783	XM_023244986	XM_004280109	XM_014844272	XM_021093242
BCO2	XM_007494821	XM_020989752	XM_012545023	XM_027847332	XM_007936541	XM_006878262		XM_023737007	XM_009006807	XM_008261401	NM_001127712	XM_027412127	XM_003992357	XM_004273459	XM_014855465	XM_005667334
BCOR	XM_007493342	XM_020967108	XM_012544425	XM_027875642	XM_007952482	XM_006864272	XM_023557965	XM_004376931	XM_002762785	XM_017349833	XM_006256661	XM_027433149	XM_019823730	XM_004281346	XM_014827903	XM_021079594
BCORL1	XM_007507160	XM_020969832	XM_023506924	XM_027836300	XM_007958625	XM_006862833	XM_003414747	XM_023734289	XM_008989875	XM_017349782	NM_001191587	XM_027433485	XM_006943992	XM_004280539	XM_014866238	XM_013986425
BCR		XM_020977568		XM_027845712	XM_007957401	XM_006874921	XM_003419174	XM_012558330	XM_017978453	XM_017338495	XM_017601885	XM_027394197	XM_003994832	XM_004276061	XM_014866290	XM_021074056
BDH1	XM_016427102				XM_007948017		XM_003412801	XM_023728731	XM_017964800	XM_002716523	XM_006248478	XM_027412882	XM_019839953	XM_004278833	XM_014860135	XM_021070090
BDH2	XM_007495864	XM_021008388	XM_003774265	XM_027837345	XM_007953649	XM_006872710		XM_023734743	XM_008992902	XM_002717204	NM_001106473	XM_027395758	XM_003985122	XM_012532952	XM_014866472	XM_003129285
BDKRB1	XM_007473622	XM_021007317	XM_012550515	XM_027849047		XM_006878206	XM_003408856	XM_004376700	XM_009006512	XM_008249375	XM_008764861	XM_027416329		XM_012531326	XM_014843461
BDKRB2	XM_001375350	XM_021007354	XM_003756572	XM_027849209		XM_006839617	XM_023546543	XM_004376788	XM_009006516	XM_017338085	NM_001270713	XM_027416328		XM_004262494	XM_014843463	XM_021099674
BDNF	XM_007497202	XM_020977978	XM_023506303	XM_027852579	XM_007951954	XM_006864854	XM_023550772	XM_004369733	XM_009007854	XM_017345633	NM_012513	XM_007653168	NM_001009828	XM_004263940	XM_014831462	XM_005654684
BDP1	XM_007486500	XM_020998485	XM_023495818	XM_027864175	XM_007943362	XM_006870989	XM_023545653	XM_023729536	XM_008991958	XM_008274524	NM_001199195	XM_007644264	XM_019835246	XM_012533368	XM_014851911	XM_005672526
BEAN1			XM_012540287		XM_007940380	XM_006863633	XM_023556529		XM_017966759	XM_017342267	XM_008774191	XM_027405734	XM_023245290		XM_014854417	XM_021093984
BECN1	XM_001362825	XM_020972610	XM_003768158	XM_027870420	XM_007957739		XM_010594479	XM_023725235	XM_008996662	XM_002719409	XM_017596950	XM_027428066	XM_019817925	XM_012537749	XM_014833757	XM_013980932
BEGAIN	XM_016429019	XM_021007335	XM_023504320	XM_027849270	XM_007944601	XM_006839528	XM_003408614	XM_004376722	XM_009006555	XM_002724447	XM_017594383	XM_027416397	XM_023256027	XM_004262402	XM_014854558	XM_021099730
BEND2	XM_007500833	XM_021007463	XM_012546841	XM_027835325	XM_007955917	XM_006835683	XM_023555138		XM_003735694	XM_017349635	XM_008773213		XM_023249456	XM_012532934	XM_014832523	XM_021080613
BEND3	XM_001368154	XM_021008157	XM_003769333	XM_027853657	XM_007940833	XM_006839956	XM_003404313	XM_004372437	XM_017971293	XM_002714879	XM_006223932	XM_027402249	XM_023254210	XM_004264760	XM_014868404	XM_021090612
BEND4	XM_001365112	XM_020990854	XM_003773303	XM_027836065	XM_007947164	XM_006876598	XM_003411320	XM_004384642	XM_003732510	XM_017350896	XM_006221735	XM_027390819	XM_011281896	XM_004268314	XM_014857156	XM_003128942
BEND5	XM_007480200	XM_020987713		XM_027837990	XM_007946715	XM_006839742	XM_003411093	XM_023727094	XM_002750803	XM_002715109	NM_001108672	XM_027402467		XM_012534463	XM_014845219	XM_021097821
BEND6	XM_007484135	XM_021000496	XM_012550179	XM_027852895	XM_007945610	XM_006835739	XM_023544663	XM_004386828	XM_002746671	XM_017345216	XM_017596508	XM_027386925	XM_011282412	XM_004267780	XM_014851718	XM_001925201
BEND7	XM_007503973	XM_020999697	XM_023504709	XM_027838902	XM_007935472	XM_006877631	XM_023548907	XM_023734347	XM_008999951	XM_008268110	NM_001191834	XM_027405196	XM_023256365	XM_004278582	XM_014855935	XM_021064847
BEST1	XM_001363714	XM_020968256	XM_012553021		XM_007945011	XM_006875052	XM_023559770	XM_004383944	XM_002755417	XM_017350562	XM_017589024	XM_027406746	XM_019812528	XM_012537782	XM_014866930	XM_013994220
BEST2	XM_007488481	XM_020995269	XM_003760705	XM_027851313	XM_007954407	XM_006874254	XM_023551883	XM_004389751	XM_017967526	XM_017340236	XM_006255283	XM_027406259	XM_019818105	XM_004277468	XM_014834531	XM_021083726
BEST3	XM_001369520	XM_020990297	XM_003770929	XM_027874180	XM_007953404	XM_006859616	XM_003405591	XM_004386437	XM_017976200	XM_017341978	XM_017594849	XM_027440757	XM_023257229	XM_012537462	XM_014858576	XM_003481658
BEST4	XM_001376042	XM_020987941	XM_003770656	XM_027837974	XM_007953092	XM_006839691	XM_023554652	XM_012554300	XM_017974656	XM_002715680	XM_002726582	XM_027402596	XM_023260048	XM_004266299	XM_014828094	XM_021096778
BET1	XM_001377138	XM_020978580	XM_023498669	XM_027835869	XM_007939806	XM_006834392	XM_010587259	XM_023740516	XM_017975357	XM_002713801	NM_019251	XM_027389855	XM_006929186	XM_004265588	XM_014853360	XM_003130153
BET1L	XM_007505845	XM_020980173		XM_027860217	XM_007949313	XM_006876993		XM_004389362	XM_017978427	XM_008253204	XM_006230574	XM_027409037	XM_003993823	XM_004278115	XM_014861050	XM_021082526
BFAR	XM_001375800	XM_020972526	XM_023497574	XM_027839444	XM_007951809	XM_006867200	XM_003417711	XM_004373269	XM_017978729	XM_008257750	NM_001013125	XM_027424752	XM_006942309	XM_004270161	XM_014866326	XM_021085724
BFSP1	XM_016429784	XM_020986403	XM_003758169	XM_027840366	XM_007955383		XM_003411412	XM_004376484	XM_008995793	XM_008256355	XM_017591490	XM_027421638	XM_023251485	XM_004270395	XM_014857590	XM_013985099
BFSP2	XM_007505090	XM_020987293	XM_023505157	XM_027871935	XM_007937469		XM_003419973	XM_004381452	XM_002759604	NM_001099963	NM_001277434	XM_027414760	XM_003992114	XM_004278918	XM_014857993	XM_005669841
BGLAP	XM_016430418	XM_020991543	XM_003768130	XM_027870929	XM_007948609	XM_006861731	XM_003414939	XM_023742538	XM_008984594	XM_002715383	NM_013414	XM_027393127	XM_003999711	XM_012538602		XM_013996978
BGN		XM_020977290	XM_003774691	XM_027835810	XM_007957181	XM_006877174	XM_003421701	XM_004390556	XM_008990069	XM_008250271	NM_017087	XM_027432443	XM_019824478	XM_004286404	XM_014834130	XM_003135475
BHLHA15	XM_007498275	XM_020965413	XM_012542784	XM_027874853	XM_007942661	XM_006859752	XM_023555962		XM_008983436	XM_008251219	XM_008768941	XM_003512487	XM_023246320	XM_004268927	XM_014856000	XM_021086092
BHLHA9	XM_007485729	XM_021006978	XM_003770102	XM_027861693	XM_007937563	XM_006863446	XM_003416964	XM_004376268	XM_008996342	XM_002719057	XM_006246918	XM_027426137	XM_003996505	XM_004267244	XM_014826914	XM_013981203
BHLHE22	XM_007487061	XM_021002168			XM_007949740	XM_006860057	XM_003408203	XM_023727730	XM_003734944	XM_002710528	NM_001108940		XM_023248517	XM_004274973		XM_003481394
BHLHE23	XM_001368073	XM_020981364	XM_003757613	XM_027848525	XM_007954706	XM_006873353		XM_004370186	XM_017973106		NM_001109211		XM_023250923	XM_004282344	XM_014849284	XM_021078246
BHLHE40	XM_007500140	XM_020968467	XM_003762393	XM_027863987	XM_007954061	XM_006846623	XM_010590030	XM_004368284	XM_002758587	XM_008273594	NM_053328	XM_027429029	XM_003982442	XM_004274780	XM_014868372	XM_021068424
BHLHE41	XM_001362547	XM_020965099	XM_023504685	XM_027838892	XM_007949796	XM_006866981	XM_023554187	XM_023738024		XM_008259502	XM_002729454	XM_007648622	XM_023256870	XM_004270956	XM_014846906	XM_003355541
BHMG1	XM_007492127	XM_020979803	XM_023501341				XM_023544040		XM_017967667	XM_017339734		XM_027430977	XM_019819329		XM_014860946	XM_021097552
BHMT	XM_001381549			XM_027863547		XM_006875189	XM_003407973	XM_004374469	XM_002744830	XM_017339931	NM_030850	XM_027401721	XM_023257805	XM_004270841	XM_014857003	NM_001200042
BHMT2	XM_001367487	XM_020998453			XM_007943479	XM_006875197	XM_010588236	XM_023729456	XM_002744812	XM_008252595	NM_001014256	XM_027401720	XM_019835908	XM_004270840	XM_014857002	NM_001204771
BICC1	XM_001363815	XM_020998232	XM_003755073	XM_027840726	XM_007958861	XM_006831098	XM_023546971	XM_004369872	XM_017979106	XM_017348768	XM_017601688	XM_027395114	XM_011287385	XM_004279964	XM_014833396	XM_021072800
BICD1	XM_001377041	XM_020975807		XM_027844386	XM_007943170	XM_006874753	XM_023554237	XM_023725208	XM_017976005	XM_017343285	XM_017592726	XM_027430020	XM_023256907	XM_004270872	XM_014866003	XM_003481668
BICD2	XM_001368904		XM_023498348	XM_027835765	XM_007953013	XM_006876772	XM_003421088	XM_023738609	XM_017971945	XM_002708227	NM_001033674	XM_027409946		XM_004284113	XM_014864814	XM_021088132
BICDL1		XM_021007991	XM_023497181	XM_027865339			XM_003419263		XM_017976414	XM_008272308	XM_017598341	XM_027438464	XM_011287795			XM_005670702
BICDL2		XM_020995476	XM_003761895	XM_027859618			XM_023557292		XM_003734391	XM_017338741	NM_001106982	XM_027440975	XM_019821086			XM_021088131
BICRA		XM_020978405		XM_027845957			XM_023544050					XM_027431062	XM_023245881			XM_021094645
BICRAL		XM_020976808	XM_012549088	XM_027838405			XM_023545633					XM_027389153	XM_019830597			XM_021098729
BID	XM_016425997	XM_021001675	XM_012550828	XM_027857287	XM_007937174		XM_023548969	XM_023735715	XM_009006452	XM_017338485	XM_017592880	XM_027429326	XM_003988294	XM_012539284	XM_014854177	NM_001030535
BIN1	XM_007494002	XM_020967200	XM_023499153	XM_027854672	XM_007937981	XM_006876567	XM_023556060	XM_004387024	XM_017973356	XM_017342774	XM_006254496	XM_027400671	XM_023259217	XM_012535610	XM_014845543	XM_021074466
BIN2		XM_020966174	XM_012551494	XM_027844308	XM_007958162	XM_006870133	XM_003405786	XM_004388342	XM_002752478	XM_008256472	NM_001012223	XM_027396607	XM_019834939	XM_004274312	XM_014847416	XM_021081729
BIN3	XM_007476485	XM_020975771	XM_023494784	XM_027853866	XM_007950829	XM_006864390	XM_010592384	XM_023736686	XM_008979133	XM_017338319	NM_001013186	XM_027390235	XM_003984702	XM_004270656	XM_014867135	XM_021073387
BIRC2			XM_012545067		XM_007946012	XM_006833771		XM_004385861	XM_009006685	XM_017343671	XM_006242495	XM_027415169	XM_023239040	XM_004283359
BIRC5	XM_001380392	XM_020965989	XM_003768652	XM_027850236	XM_007959609	XM_006869535	XM_003417229	XM_004374110	XM_017972888	XM_017340213	NM_022274	XM_027425528	XM_019816885	XM_004275531	XM_014863208	NM_214141
BIRC6	XM_007476045	XM_020972333	XM_023494607	XM_027850506	XM_007938794		XM_010595852	XM_004369572	XM_002807544	XM_017340826	NM_001170596	XM_027426080	XM_019827703	XM_004268201	XM_014854935	XM_021087656
BIRC7	XM_016428585	XM_020981562	XM_012539625	XM_027851167	XM_007954705				XM_017972164	XM_008253427	XM_017591619	XM_027419913	XM_019826258	XM_004282400	XM_014849283	XM_021077580
BIVM	XM_007501321	XM_020972384		XM_027866445	XM_007953826	XM_006846675	XM_023553188	XM_004384173	XM_017970358	XM_017343581	XM_006244879	XM_027396808		XM_004273616		XM_021065132
BLCAP	XM_007474360	XM_020990761	XM_003756996	XM_027867256	XM_007934653	XM_006874727	XM_010591670	XM_004370358	XM_002747543	XM_008256011	NM_133582	XM_007607858	NM_001009852	XM_004272829	XM_014847170	XM_001928462
BLK	XM_007476245	XM_020985383	XM_012539921	XM_027840385	XM_007938709	XM_006864327	XM_023550954	XM_023736750	XM_008979034	XM_002709439	XM_006252188	XM_027390355	XM_019828680	XM_004278695	XM_014827852	XM_013990301
BLM	XM_007479294	XM_020965580	XM_023496841	XM_027852231	XM_007945139	XM_006867148	XM_003413875	XM_023725960	XM_017973913	XM_008275317	XM_006229458	XM_027408256	XM_019831837	XM_004278284	XM_014842605	XM_021097881
BLMH	XM_007485725	XM_020963294	XM_023503702	XM_027861637	XM_007937415	XM_006863199	XM_023556128	XM_023731181	XM_008997141	XM_008270953	NM_001034163	XM_003506081	XM_006940004	XM_004267094	XM_014827023	XM_021067523
BLNK	XM_007478713	XM_020997075	XM_023495007	XM_027859778	XM_007940005	XM_006831187	XM_023546871	XM_023740307	XM_017979195	XM_008270258	XM_017589588	XM_003497746	XM_006938046	XM_004268385	XM_014858423	XM_001928233
BLOC1S1		XM_020989957	XM_012551472	XM_027855005	XM_007955079	XM_006859393	XM_003405547	XM_004379964	XM_009003951	XM_017341922	NM_001105941	XM_027392121	XM_003988854	XM_004274200	XM_014857257	XM_003126253
BLOC1S2	XM_007478082	XM_020994555	XM_012540662	XM_027846351	XM_007939960		XM_003408977		XM_002756523	XM_002718648	XM_008760401	XM_027407240	XM_003994315	XM_004268455	XM_014865667	XM_001929529
BLOC1S3		XM_021003706	XM_023500939	XM_027860710	XM_007942912	XM_006871343	XM_010586449		XM_017968046	XM_017339749	XM_017590002		XM_023244956	XM_004271176		NM_001098586
BLOC1S4	XM_001375239	XM_020986874	XM_023496310	XM_027852479	XM_007956314	XM_006875317	XM_010602008	XM_012557591	XM_008993626		NM_001100766	XM_027387083	XM_011282003	XM_004265147	XM_014855243	XM_003356845
BLOC1S5	XM_001367745	XM_021009870	XM_003760200	XM_027844751	XM_007935333	XM_006864099	XM_023557680	XM_004388938	XM_008993995	XM_002714162	XM_006253807	XM_027410388	XM_003985823	XM_004281085	XM_014842670	NM_001098591
BLOC1S6	XM_016427938	XM_021009290	XM_023501053	XM_027870038	XM_007935219	XM_006831870	XM_010599677	XM_004386282	XM_002753424	XM_002717745	NM_001025714	XM_027421984	XM_011282853	XM_004281271	XM_014847026	NM_001098592
BLVRA	XM_016424556	XM_020981278	XM_003763119	XM_027836992	XM_007941248	XM_006872157	XM_010587152	XM_023738318	XM_017975149	XM_008261676	XM_006234894	XM_027421914	XM_023250188	XM_004282961	XM_014853718	XM_021078651
BLVRB	XM_007491929	XM_020979141	XM_023501234	XM_027855329	XM_007942979	XM_006871415	XM_003420782	XM_004390853	XM_002762136	XM_008251509	NM_001106236	XM_027430439	XM_003997792	XM_004271271	XM_014860277	XM_003355917
BLZF1	XM_001372174	XM_020974717	XM_003767408	XM_027868657	XM_007937711	XM_006872630	XM_003414884	XM_023738436	XM_017966170	XM_002715215	NM_001017494	XM_027417155	XM_003999171	XM_012532993	XM_014845139	XM_003355067
BMF	XM_007480034	XM_021009340	XM_003755990	XM_027870024	XM_007940457	XM_006831779	XM_023558646	XM_023735127	XM_009005574	XM_008269213	XM_006234724	XM_027422211	XM_006932651	XM_012534526	XM_014847339	XM_021097854
BMI1		XM_020966875	XM_012551251	XM_027847888	XM_007936361	XM_006869900			XM_009000034	XM_008268277	XM_017600573		NM_001024962	XM_004280943	XM_014865048	XM_021064000
BMP1	XM_016429710	XM_020975711	XM_003758046	XM_027865424	XM_007950847	XM_006864400	XM_003412479	XM_004382116		XM_017338316	NM_031323	XM_027390192	XM_023252509	XM_004270638	XM_014867114	XM_021072336
BMP10	XM_001372449	XM_020985515	XM_003757939	XM_027865063	XM_007940083	XM_006862936	XM_003413658	XM_004369249	XM_002757667	XM_002709825	NM_001031824	XM_027428733	XM_023251730	XM_004277018	XM_014836738	XM_003125070
BMP15	XM_007507736	XM_020978925		XM_027837616		XM_006876351		XM_004376824	XM_017968273	NM_001199117	NM_021670	XM_027433159	NM_001165898	XM_004281917	XM_014827162	NM_001005155
BMP2	XM_007476705	XM_020985637	XM_012540148	XM_027840293	XM_007952470	XM_006870401	XM_003411553	XM_004383051	XM_002747345	NM_001082650	XM_008762246	XM_027421697	XM_003983769	XM_004276455	XM_014828745	XM_013985060
BMP2K	XM_016423073	XM_020988363	XM_012552054	XM_027854613	XM_007950371	XM_006872898	XM_023553331		XM_008993106	XM_002716997	XM_017599541	XM_027387669	XM_023253010	XM_004280166	XM_014836284	XM_021101897
BMP3	XM_001371483	XM_020988354	XM_012552043	XM_027853339	XM_007946831	XM_006875067	XM_003414128	XM_004383108	XM_002745671	XM_002717090	NM_017105	XM_027387659	XM_006931036	XM_004280158	XM_014836316	NM_001206388
BMP4	XM_001362554	XM_020974890	XM_003758831	XM_027861108	XM_007948345		XM_003408633	XM_004370875	XM_003734002	NM_001195723	XM_006251746	XM_027386530	XM_006932864	XM_004279345	XM_014864714	XM_021069353
BMP5	XM_001364733	XM_021000507	XM_003769172	XM_027852929	XM_007945618	XM_006835731	XM_003404418	XM_004386824	XM_002746665	XM_002714515	NM_001108168	XM_027411132	XM_003986274	XM_004267776	XM_014851756	NM_001204901
BMP6	XM_001367785	XM_021009866	XM_012541657	XM_027837114	XM_007935335	XM_006864101	XM_003417847	XM_004388939	XM_002746242	XM_008262354	NM_013107	XM_027410385	XM_023253693	XM_004281050	XM_014842500	NM_001168001
BMP7	XM_016428304	XM_020981441		XM_027847886	XM_007951511	XM_006839157	XM_003419910	XM_004370217	XM_002747705	XM_002724032	NM_001191856	XM_027423260	XM_011280760	XM_004282301	XM_014831981	XM_005673044
BMP8A		XM_020983596		XM_027864632			XM_003415516		XM_002750639		NM_001109432		XM_023257825	XM_004266416		XM_021097605
BMPER	XM_001365000	XM_020969086	XM_023498076	XM_027863683	XM_007953989	XM_006832140	XM_003406961	XM_004385314	XM_002751322	XM_002713750	XM_006242715	XM_027411690	XM_003982930	XM_004269913	XM_014838756	XM_021079340
BMPR1A	XM_016427848	XM_020994636	XM_003754912	XM_027846334	XM_007955932	XM_006875917	XM_010598256	XM_023740422	XM_017978952	XM_017348683	XM_017600256	XM_027389441	XM_023240628	XM_004273000	XM_014841511	XM_021072033
BMPR1B	XM_007495716	XM_021008400	XM_012551969	XM_027837474	XM_007946395	XM_006874690	XM_003410395	XM_012558628	XM_017970412	XM_017347401	XM_017590940		XM_023252924	XM_004276991	XM_014834225	XM_021100415
BMPR2	XM_007501913	XM_020972822	XM_023500690	XM_027873574	XM_007935044	XM_006861975	XM_010602429	XM_023733002	XM_017973647	XM_008258989	NM_080407	XM_027396998	XM_003991026	XM_004262839	XM_014830138	NM_001204900
BMS1	XM_007478482	XM_021006128	XM_012553945	XM_027860108	XM_007955579	XM_006877824	XM_010598234	XM_023724844		XM_008250051	NM_001100751	XM_003504269	XM_023240701	XM_004283822	XM_014841472	XM_005670994
BMT2	XM_001363690	XM_020984652	XM_012550961	XM_027838863			XM_003407218		XM_002751698	XM_002712013	NM_001109221	XM_027389705	XM_003982969			XM_021079235
BMX	XM_007500881	XM_021007424	XM_012547097	XM_027835364	XM_007952836	XM_006835611	XM_010595770	XM_023740682	XM_008988990	XM_017350007	NM_001109016	XM_027437175	XM_019823576	XM_004269658	XM_014857655	XM_005673449
BNC1	XM_007479244	XM_020966213	XM_012541686	XM_027851450	XM_007945102	XM_006870926	XM_010593792	XM_012560018	XM_008998490	XM_008251045	XM_017590514	XM_027407543	XM_023254831	XM_012536194	XM_014842650	XM_021098879
BNC2	XM_007499608	XM_020969771		XM_027863030	XM_007954152	XM_006864479	XM_010587924	XM_023728635	XM_017973730	XM_017341118	XM_008763777	XM_027437269	XM_019815998	XM_004276112	XM_014859358	XM_021063412
BNIP1	XM_001370523	XM_020969113	XM_003756832	XM_027841660	XM_007951655	XM_006864803	XM_003404663	XM_004371187	XM_002744567	XM_002710383	NM_080897	XM_027435506	XM_003981260	XM_004272009	XM_014850844	XM_003134044
BNIP2	XM_016428100	XM_020968646	XM_003755607	XM_027851836	XM_007958319	XM_006831588	XM_023558298	XM_023729692		XM_017347979	XM_006243370	XM_027411247	XM_023256164	XM_004274692	XM_014850433	XM_003121469
BNIP3	XM_007506611	XM_020973094	XM_023495386	XM_027840511	XM_007936883		XM_010599247	XM_004374938	XM_008978935	XM_002723787	NM_053420	XM_027409077	XM_011287628	XM_004265703	XM_014856835	XM_003359404
BNIP3L	XM_001362471	XM_021007719	XM_023495291	XM_027839952	XM_007938748	XM_006864370	XM_010592358	XM_004382169	XM_002756821	XM_002709456	XM_017599569	XM_027390273	XM_003984675	XM_004270683	XM_014845398	XM_021072218
BNIPL	XM_003340515	XM_021004761			XM_007950914	XM_006861392	XM_023547340	XM_004389562	XM_008984318	XM_008264461	NM_001128187	XM_027393590	XM_019837808	XM_004285172	XM_014865345	XM_001928011
BOC	XM_007493692	XM_021007131	XM_023499000	XM_027867433	XM_007947435	XM_006864180	XM_023551801	XM_004373736	XM_017965239	XM_008266938	XM_017604349	XM_027412620	XM_023260140	XM_012533854	XM_014838638	XM_021070366
BOD1	XM_001380625	XM_020969176	XM_023506337	XM_027841682	XM_007951660		XM_003404666	XM_004371184		XM_002710387	NM_001013854	XM_027425171	XM_023259485	XM_004272013	XM_014850842	XM_003483847
BOD1L1	XM_007496718	XM_020993165	XM_023506098	XM_027836610	XM_007954785	XM_006873813	XM_023549732	XM_023742786	XM_017970666	XM_017340923	XM_001060944	XM_003507958	XM_019829965	XM_004282536	XM_014851825	XM_005656496
BOK	XM_001364693	XM_020989012	XM_003766409	XM_027875666	XM_007941384	XM_006875214	XM_023540313	XM_023740887	XM_002749985	XM_008252385	XM_017596316	XM_027397674	XM_006935762	XM_004262521	XM_014862631	XM_021076029
BOLA1	XM_007485357	XM_021004114	XM_003769945		XM_007950969	XM_006861350	XM_003409509	XM_023724531	XM_002759855	XM_002715369	NM_001071776	XM_027393687	XM_003990558	XM_004285127	XM_014865437	NM_001243396
BOLA2B	XM_001364412	XM_021006649	XM_012543298	XM_027863023	XM_007950291	XM_006877064	XM_010598567	XM_004391251	XM_017978840	XM_017342561		XM_027404647	XM_003998718	XM_004286781	XM_014863978	XM_021088036
BOLA3	XM_007477880	XM_021007737	XM_012540566	XM_027855603	XM_007952625	XM_006872405	XM_010593656	XM_004369188	XM_017964229	XM_008254227	NM_001106601	XM_027428826	XM_023251779	XM_012535649	XM_014829775	XM_003481180
BOLL	XM_007494568	XM_020993614	XM_012544894	XM_027866144	XM_007935370	XM_006862004	XM_003405947	XM_004378193	XM_008999149	XM_008258876	XM_006244941		XM_011285451	XM_012532262	XM_014846014	XM_021075731
BOP1	XM_007488760	XM_020994833	XM_003763207	XM_027857633	XM_007956109	XM_006830881	XM_023541620	XM_023741618	XM_017965515		NM_001024250	XM_003507666	XM_019823263	XM_004265386	XM_014858194	XM_013988007
BORA	XM_007501438	XM_020992446	XM_012546271	XM_027844527	XM_007948311	XM_006864317	XM_010589420	XM_023726740	XM_002742582	XM_008260047	XM_017599714	XM_027394013	XM_019827882	XM_004278504	XM_014860006	XM_005668462
BORCS5	XM_007503712	XM_021001519	XM_012550764	XM_027856367			XM_023554399		XM_002752133	XM_008259615	XM_006237528	XM_027429874	XM_003988424		XM_014834204
BORCS6	XM_016430815	XM_020966736	XM_023502719	XM_027857247			XM_003416911		XM_008996557	XM_008270754	NM_001017474		XM_019816906		XM_014861583	XM_021067862
BORCS7	XM_001369150	XM_020967622	XM_023496161	XM_027852111			XM_003409146		XM_002756565	XM_008270428	NM_001134509	XM_027386315	XM_023240869		XM_014852107	XM_013990481
BORCS8	XM_007489184	XM_020969245	XM_023496807	XM_027851199			XM_010593203		XM_008987548	XM_008253418	NM_001145726	XM_007637580	XM_023247816		XM_014832241	XM_003362134
BPGM	XM_007504343	XM_021002284	XM_003771626	XM_027842318	XM_007952924	XM_006861228	XM_010600443	XM_004382708	XM_009003029	XM_008258121	XM_006236259	XM_027391423	XM_006929384	XM_004272175	XM_014839389	XM_021079176
BPHL	XM_007488030	XM_020976663	XM_012541687	XM_027846569	XM_007935387	XM_006870552	XM_003417850	XM_023741737	XM_002746270	XM_017350506	NM_001037206	XM_027409276	XM_006931486	XM_004281093	XM_014867434	NM_001243485
BPIFA1		XM_020990556			XM_007934725		XM_003411504	XM_004370439	XM_017971840	XM_017341681	NM_172031		XM_023251327	XM_004272973	XM_014845103	NM_001005727
BPIFA2				XM_027867854	XM_007934723	XM_006860765	XM_023549887	XM_012558733	XM_017973098		NM_052808	XM_027420952	XM_023251328	XM_012534147	XM_014845081	NM_213767
BPIFB1	XM_007474381	XM_020990536	XM_003759061	XM_027867071	XM_007934563	XM_006860684	XM_023550150	XM_004370585	XM_002747276	XM_008256110	XM_017591991	XM_027385406	XM_023251326	XM_004272724	XM_014845084	XM_021077173
BPIFB2	XM_016428535	XM_020990545	XM_023495490	XM_027868200	XM_007934720	XM_006860687	XM_003411501	XM_004370444	XM_008995538	XM_008256114	NM_001106531	XM_027420956	XM_023251329		XM_014845080	NM_001101030
BPIFB3	XM_001381769	XM_020990535	XM_003758941		XM_007934721	XM_006860766	XM_003411656	XM_004370442	XM_002747279		NM_001109208	XM_027420954	XM_003983617		XM_014845102	XM_013985243
BPIFB4	XM_001381767		XM_003758939	XM_027868229	XM_007934722	XM_006860686	XM_023550149	XM_004370441	XM_017971651		NM_001109209	XM_027420953	XM_023250913		XM_014845116	XM_021077979
BPIFB6	XM_016429163	XM_020990815	XM_012540778	XM_027868017	XM_007934562	XM_006860767	XM_003411502	XM_004370443	XM_003732794	XM_017342138	NM_001107791	XM_027420955	XM_019828127		XM_014845114	XM_021078082
BPIFC	XM_016425830	XM_020982449	XM_003771114	XM_027871954	XM_007948227	XM_006865241	XM_003405317	XM_004373800	XM_017963230	XM_008257061	XM_008765223	XM_003503104	XM_023257416	XM_004269406	XM_014852355	XM_005655521
BPNT1	XM_016430177	XM_020982241	XM_012547896		XM_007936928	XM_006869699	XM_010599419	XM_023730973	XM_017966476	XM_008268412	XM_006250430	XM_027418749	XM_006942976	XM_004271023	XM_014838709	XM_013989691
BPTF	XM_007482781	XM_021000974	XM_023502604	XM_027873395	XM_007959710	XM_006833731	XM_010597020	XM_023729313	XM_017971744	XM_008271728	XM_006220875	XM_027427768	XM_023243978	XM_004275622	XM_014848025	XM_021068118
BRAF	XM_007504450	XM_020998147	XM_023504918	XM_027842280	XM_007952759	XM_006861175	XM_023539163	XM_012557301	XM_009002967	XM_017338789	XM_017592981	XM_027391530	XM_019825906	XM_004272132	XM_014859232	XM_005654267
BRAP	XM_007507891	XM_020970112	XM_003761016	XM_027857369	XM_007938172	XM_006865426	XM_023539320	XM_004379073	XM_009004655	XM_002719751	NM_001271194	XM_027414083	XM_003994672	XM_012535522	XM_014858665	XM_021073840
BRAT1	XM_007498394	XM_020975218	XM_012542825	XM_027875117	XM_007941186	XM_006859785	XM_023555923	XM_023740267	XM_002744119	XM_008252833	XM_006248972	XM_007648882	XM_006941863	XM_004268971	XM_014846696	XM_021086005
BRCA1	XM_007482128	XM_020972621	XM_023502315	XM_027870592	XM_007957724	XM_006832700	XM_010594486	XM_023725233	XM_008996686	XM_017349213	XM_008768092	XM_027428052	XM_019817936	XM_012537731	XM_014833644	XM_005656956
BRCA2	XM_016421875	XM_020997137	XM_012545224	XM_027835257	XM_007955959	XM_006877849	XM_023547262	XM_023740335	XM_002748959	XM_002720579	XM_017598376	XM_016976788	XM_019810443	XM_004282253	XM_014848099	XM_021065184
BRCC3	XM_007506262	XM_020975593	XM_023507168	XM_027838939	XM_007956641	XM_006876841	XM_003421746	XM_023725641	XM_008990134	XM_002722205	NM_001127300	XM_027432506	XM_023248860	XM_004285932	XM_014836841	XM_021079471
BRD1	XM_007502517	XM_020982944	XM_003770771	XM_027854364	XM_007954739	XM_006876399	XM_023542014	XM_012556576	XM_008980494	XM_008252891	XM_006242194	XM_027396212	XM_023257638	XM_004279598	XM_014864484	XM_021091355
BRD2	XM_001369354	XM_020974113	XM_012548965	XM_027876266	XM_007939302	XM_006860339	XM_010600607	XM_023725726	XM_002746419	XM_008262762	XM_017601579	XM_003505900		XM_004267756	XM_014846348	XM_021097899
BRD3	XM_016426690	XM_020981928	XM_023494336	XM_027869521	XM_007954297	XM_006863712	XM_003423224	XM_023742657	XM_017977245		XM_017591878	XM_027423026	XM_019816736	XM_004285010	XM_014863328
BRD3OS				XM_027869646								XM_027423029
BRD4	XM_016432702	XM_020969364	XM_023496979	XM_027850933	XM_007957680	XM_006876827	XM_023552289	XM_023738775		XM_002722807	XM_008765170	XM_027419485	XM_023246612	XM_012535867	XM_014853544	XM_021079676
BRD7	XM_001371333	XM_020985154	XM_023494182	XM_027869627	XM_007947905	XM_006876865	XM_010596089	XM_023726936	XM_002760937	XM_002721347	XM_006255267	XM_027405531	XM_023245809	XM_004264885	XM_014830265	XM_021094213
BRD8	XM_007473656	XM_021005189	XM_023504751	XM_027856529	XM_007938943	XM_006866109		XM_023735574	XM_002744196	XM_017341085	XM_017600910	XM_003502521	XM_023242937	XM_012537533	XM_014853801	XM_005661688
BRD9	XM_007486780	XM_020985650	XM_023495898	XM_027868980	XM_007955808	XM_006876903	XM_023541942	XM_023734819	XM_017970014	XM_017339226	XM_006227785	XM_027400151	XM_023239899	XM_012534723	XM_014848498	XM_021077132
BRDT	XM_007480333	XM_020975479	XM_012547520	XM_027838079	XM_007936116	XM_006831058	XM_010598124	XM_004378732	XM_017974929	XM_017346092	NM_001012031	XM_027425900	XM_019837426	XM_012533392	XM_014865228	XM_021090248
BRF1	XM_016426513	XM_020991270	XM_012549493	XM_027848972	XM_007944594	XM_006839479	XM_010588878	XM_004376761	XM_017977386	XM_008253260	XM_017594111	XM_027416671	XM_023256138	XM_004262457	XM_014854409	XM_021081618
BRF2	XM_001381813	XM_020985279	XM_012541547	XM_027865112	XM_007935055	XM_006859965	XM_023551116	XM_004383426	XM_002756951	XM_002720786	NM_001024773	XM_003498216	XM_003984785	XM_004284874	XM_014851365	XM_003133367
BRI3	XM_007498276	XM_020965295		XM_027874597	XM_007940950	XM_006859751	XM_010596372	XM_004380813	XM_002744057	XM_008251217	NM_001009604		XM_023246539	XM_004268926		XM_021086093
BRI3BP	XM_007489632	XM_021004343	XM_003760950	XM_027853559	XM_007938107	XM_006874521	XM_010599799	XM_004385043	XM_017976503	XM_008251161	NM_001017487	XM_027413861	XM_023241281	XM_004276645	XM_014862592	XM_001924273
BRICD5	XM_007499400	XM_021006694	XM_012543250	XM_027862952	XM_007939665	XM_006873959	XM_023557518	XM_004373396	XM_017978637	XM_017340587	NM_001317348	XM_027436023	XM_006942454	XM_004270298	XM_014848980	XM_013987833
BRINP1	XM_016429239	XM_020990601	XM_003757084		XM_007936670	XM_006865677	XM_003407778		XM_002743254	XM_002720507	XM_006238272	XM_027400259	XM_011288472	XM_004269284	XM_014830414	XM_021078035
BRINP2	XM_001373644	XM_020984292	XM_023501803	XM_027868350	XM_007937609	XM_006867076	XM_003410878		XM_002760334	XM_008263810	NM_173115	XM_027417275	XM_023247854	XM_004269792	XM_014845330	XM_021063688
BRINP3	XM_001367197	XM_020984424	XM_003767528	XM_027843476	XM_007953312	XM_006873665	XM_003410835		XM_008984811	XM_002717696	XM_017598680	XM_016980857	XM_019822169	XM_004275848	XM_014849890	XM_013980016
BRIP1	XM_007481765	XM_020991818	XM_023502128	XM_027870564	XM_007947924	XM_006833632	XM_010594592	XM_023732688	XM_002806832	XM_008271191	XM_006247063	XM_027426373	XM_019817574	XM_004271824	XM_014856951	XM_021067301
BRIX1	XM_007487470	XM_020995573	XM_003759950	XM_027846263	XM_007957835	XM_006875382	XM_003407954	XM_004385241	XM_002745071	XM_002714131	NM_001029915	XM_027401279	XM_003981464	XM_004266013	XM_014831242	NM_001244824
BRK1	XM_001365583	XM_020981008	XM_023498173	XM_027864117	XM_007945819		XM_003409760		XM_008982139	XM_002722448	NM_001195476	XM_016963387	XM_019824977	XM_004274826	XM_014848151	XM_003132361
BRMS1	XM_016425407	XM_020968258	XM_023506510	XM_027856071	XM_007944953	XM_006861066	XM_023559570	XM_023738191	XM_017978294		NM_001009605	XM_027408645	XM_006937545	XM_012537398	XM_014844780	XM_021082805
BRMS1L	XM_007473250	XM_020991373	XM_023503374	XM_027847417	XM_007938558	XM_006835337	XM_010588594	XM_023731456	XM_009005939	XM_017348265	NM_001106731	XM_003509911	XM_006932804	XM_004269974	XM_014853083	XM_013989042
BROX	XM_001367524	XM_020982214	XM_003767725		XM_007936951	XM_006871150	XM_023549371	XM_004375908	XM_002760485	XM_008268389	XM_017598835	XM_027418773	XM_006942981	XM_012533557	XM_014838715	XM_013980031
BRPF1	XM_007500183	XM_020980974	XM_012543627	XM_027863849	XM_007945832	XM_006851556	XM_010589992	XM_004368305	XM_008982115	XM_017338368	XM_017592883	XM_007653677	XM_019824961	XM_004274806	XM_014848090	XM_021069301
BRPF3	XM_007483772	XM_020999433	XM_023502956	XM_027876343	XM_007939394	XM_006860407	XM_023545155	XM_004379403	XM_008994331	XM_002714658	XM_006256129	XM_027389057	XM_011282244	XM_004267672	XM_014830935	XM_021098638
BRS3	XM_001362463	XM_020971778	XM_023507000	XM_027846399	XM_007956003	XM_006874707	XM_003420509	XM_004380948	XM_003735830	XM_002720325	XM_006257677	XM_027433408	XM_019823491	XM_004278729	XM_014832753	XM_003360456
BRSK1		XM_021003522		XM_027860073	XM_007957292	XM_006868101	XM_003406863	XM_004381759	XM_008988658	XM_017340466	XM_006228283	XM_027430692	XM_023245994	XM_004283296	XM_014856670	XM_021094996
BRSK2		XM_020970743		XM_027860212	XM_007949345	XM_006860802		XM_004389421	XM_017978374		XM_017590256	XM_027408907	XM_023240207	XM_004278079	XM_014832000	XM_021082585
BRWD1	XM_007493084	XM_020973838	XM_012544322	XM_027843632	XM_007945551	XM_006870863		XM_023742149	XM_017967140	XM_008251477	XM_003751022	XM_027415685	XM_023238732	XM_004264567		XM_021070988
BRWD3	XM_007507497	XM_020964530	XM_012553333	XM_027839404	XM_007957508	XM_006872503	XM_003412761	XM_004378881	XM_002763040	XM_017349936	XM_008773357		XM_011291814	XM_004280450	XM_014852393	XM_021080763
BSCL2	XM_001366536	XM_020967985	XM_003774044	XM_027858810	XM_007944872	XM_006878267	XM_023559679	XM_023738249	XM_017978206	XM_008274367	NM_001012171	XM_027408345	XM_023239957	XM_012538535	XM_014834334	XM_021076901
BSDC1	XM_007492887	XM_020983513	XM_012545981	XM_027864738	XM_007950439	XM_006862156	XM_010595170	XM_004371993	XM_003733399	XM_002720710	NM_001106636	XM_003500633	XM_003989817	XM_004266513	XM_014837910	XM_005665183
BSG	XM_007489427	XM_021008852	XM_023496897	XM_027859209	XM_007954537	XM_006876729	XM_023541774	XM_004378533	XM_017967669	XM_002715591	NM_001109882	XM_007643240	XM_023242437	XM_004285894	XM_014845691	NM_001123086
BSN	XM_007499946	XM_020999265	XM_023498030	XM_027836899	XM_007955372	XM_006873599	XM_023548112	XM_004368726	XM_017964906	XM_008260650	NM_019146	XM_027414248	XM_003982229	XM_004283952	XM_014840322	XM_021068761
BSND	XM_007480552	XM_020976897	XM_023501698	XM_027852715	XM_007945953	XM_006839874	XM_003411162	XM_004372034	XM_009001321	NM_001082221	NM_138979	XM_027402344	XM_019837077	XM_012534488	XM_014844381	XM_013996393
BSPRY	XM_016428341	XM_020965713	XM_003759210	XM_027869288	XM_007936698	XM_006865732	XM_003407513	XM_023727311	XM_017975684	XM_008273422	NM_022261	XM_027400339	XM_023242594	XM_004269391	XM_014827981	XM_021067718
BST1	XM_007496703	XM_020992934	XM_023506091	XM_027836469	XM_007950084	XM_006873815	XM_003411364	XM_004390898	XM_017970662	XM_002709522	NM_030848	XM_027387009	XM_023253289	XM_012537719	XM_014834745	XM_003356861
BST2	XM_007489208	XM_020969363	XM_012544164	XM_027851114	XM_007945462	XM_006876321	XM_023552246	XM_023738792	XM_002761884		NM_198134	NM_001244115	NM_001243085	XM_004277702	XM_014865934	NM_001161755
BSX	XM_001370196	XM_020984716	XM_003764122	XM_027835519	XM_007949946	XM_006833927	XM_003418203	XM_012559255	XM_002754521	XM_002708337	NM_001191995	XM_027411869	XM_011286409	XM_004280691	XM_014843684	XM_003482630
BTAF1	XM_007478816	XM_020964072	XM_023495135	XM_027839797	XM_007951258	XM_006831136	XM_010589112	XM_004369927	XM_002756414	XM_008270199	XM_006231332	XM_027406332	XM_011287417	XM_004279394	XM_014839429	XM_021073462
BTBD1	XM_001362391	XM_020966262	XM_023496532	XM_027852045	XM_007945107	XM_006878286	XM_003413868	XM_004370676	XM_002749179	XM_008251042	NM_001011932	XM_027407537	XM_023254854	XM_004278310	XM_014842643	XM_001929165
BTBD10	XM_016423448	XM_021002044	XM_003773607	XM_027852671	XM_007955330	XM_006865825	XM_023550830	XM_004369662	XM_003734216	XM_002708820	XM_017589194	XM_027410120	XM_023239725	XM_004279166	XM_014844145	XM_021083306
BTBD11	XM_007503485	XM_020982442	XM_003775337	XM_027871966	XM_007948250	XM_006865245		XM_004373795	XM_002752947	XM_008257102	XM_017603335	XM_027392491	XM_023257404	XM_004269409		XM_003126078
BTBD16	XM_007478881	XM_020979223	XM_003755300	XM_027839814	XM_007936913	XM_006831422	XM_010599215	XM_004374913	XM_008978834	XM_008270613	XM_017589420	XM_027384404	XM_019813942	XM_004265749	XM_014830741	XM_021073716
BTBD17	XM_001378251	XM_021002609	XM_003768547	XM_027872710	XM_007959883	XM_006869605	XM_003417277	XM_023729271	XM_002748702	XM_017339278	XM_008768371	XM_027425755	XM_023243902	XM_004275437	XM_014839708	XM_021066681
BTBD18	XM_003341540	XM_020974481	XM_003773878	XM_027860330	XM_007953900	XM_006875759	XM_003421341	XM_004389199	XM_017978143	XM_017346665	XM_008775448	XM_027439106	XM_023239859	XM_004264149	XM_014827813	XM_021083027
BTBD19	XM_007480257	XM_020987568	XM_023501590	XM_027838081	XM_007953095	XM_006839695	XM_023554653	XM_023727037	XM_002750744	XM_008265355	XM_008776050	XM_027402591	XM_003990025	XM_004266297	XM_014828084	XM_021096772
BTBD2	XM_007489396	XM_021008895	XM_023496848	XM_027853051	XM_007954573	XM_006869068	XM_023541268	XM_004378503	XM_008986933		XM_006241037	XM_007643212	XM_023243308	XM_012539303	XM_014845646	XM_021084208
BTBD3	XM_001374357	XM_020986119	XM_012540139	XM_027840232	XM_007951688		XM_023550009	XM_004376466	XM_008995753	XM_008256374	XM_006235099	XM_027421670	XM_003983785	XM_004276473	XM_014827319	XM_005657665
BTBD6	XM_007473315	XM_020991271	XM_012549498	XM_027848973	XM_007944593	XM_006839476	XM_010588877	XM_004376763	XM_002754329	XM_002724134	XM_006240664	XM_027416673	XM_006933161	XM_004262459	XM_014854411	XM_021081619
BTBD7	XM_007472569	XM_021000278	XM_012547228	XM_027869979	XM_007944509	XM_006839554	XM_023546525	XM_004376688	XM_009006474	XM_017349395	XM_008764818	XM_027419175	XM_023255977	XM_004262357	XM_014832092	XM_013989220
BTBD8		XM_020975437			XM_007936118	XM_006831056		XM_023733422			XM_006250596			XM_004263017
BTBD9	XM_016431036	XM_020999574	XM_023502967	XM_027876441	XM_007939418	XM_006860426	XM_010587947	XM_023734154	XM_008994362	XM_008262865	XM_006256185	XM_027394408	XM_019830546	XM_004267648	XM_014830910	XM_021098099
BTD	XM_001379984	XM_020987241	XM_012551353	XM_027872156	XM_007936709	XM_006840008	XM_010600477	XM_004385270	XM_017965883	XM_017346733	XM_006252611	XM_027389518	XM_006936433	XM_004271935	XM_014859473	XM_013981382
BTF3	XM_001363257	XM_020998429	XM_003759459	XM_027864147	XM_007943337	XM_006874414	XM_010588296	XM_023729449	XM_002744872	XM_002721111	NM_001008309	XM_003508815	XM_023257367	XM_004270805	XM_014851876	NM_001244998
BTF3L4	XM_001372076	XM_020987765	XM_003770646	XM_027838119	XM_007945895	XM_006839766	XM_023549606	XM_004371734	XM_017974736	XM_008265254	XM_006238579	XM_027402434	XM_019837005	XM_004273857	XM_014844280	XM_021096659
BTG1	XM_003341964	XM_021006450	XM_012550543	XM_027842530	XM_007946128	XM_006870725	XM_003405256		XM_002752814	XM_017342013	NM_017258	XM_027394129	XM_023257294	XM_004269546	XM_014841215	NM_001099936
BTG2	XM_001369940	XM_021003061	XM_003767577	XM_027871350	XM_007941160	XM_006834114	XM_003410239	XM_004375266	XM_002760665	XM_002717583	NM_017259	XM_027417571	XM_003999473	XM_004282488	XM_014830235	NM_001097505
BTG4	XM_007494849	XM_020989795	XM_003764230	XM_027847316	XM_007936613	XM_006833964	XM_003415686	XM_004382536	XM_017977532	XM_008261635	XM_017595628	XM_027415487	XM_019811261	XM_004273430	XM_014855726	XM_021062766
BTK	XM_001374558	XM_020963392	XM_023507144	XM_027837216	XM_007952184	XM_006869100	XM_003422040	XM_023732377	XM_017968494	XM_002720367	NM_001007798	XM_027433047	XM_023249136	XM_012538151	XM_014828556	NM_001243576
BTLA		XM_021007173		XM_027867393	XM_007947445	XM_006864210	XM_023551821	XM_023728894	XM_017965233	XM_008266949	NM_213630	XM_027412597	XM_006936039		XM_014838666	XM_021069825
BTN1A1	XM_007483087	XM_020966767	XM_012550201	XM_027857256			XM_003416467	XM_004384033	XM_002746171	XM_008262444	XM_017600548	XM_016975472	XM_011282075	XM_004273463	XM_014851634	XM_021099851
BTN2A2				XM_027857190			XM_023555705	XM_004384045	XM_017971583		XM_225366					XM_005656220
BTNL2		XM_020974163		XM_027876672	XM_007951304		XM_003421051		XM_002806692	XM_017344819	XM_017601639	XM_027388742	XM_019830431	XM_004285628	XM_014835090	XM_003482157
BTNL9	XM_007483342	XM_020978883			XM_007954284	XM_006877401	XM_023552978			XM_008262005	XM_001070619		XM_003980676	XM_012535836	XM_014832339	XM_021083406
BTRC	XM_007479145	XM_020966949	XM_023496399	XM_027851773	XM_007939937	XM_006831260	XM_023546808	XM_004370049	XM_017979259	XM_002718665	XM_006231539	XM_007650966	XM_003994340	XM_004268474	XM_014837639	XM_021072708
BUB1	XM_007476962	XM_020987948	XM_012540093	XM_027853962	XM_007959420	XM_006873512	XM_023541102	XM_023734373	XM_008980263	XM_008253994	NM_001106507	XM_027421859	XM_011281169	XM_012535950	XM_014852709	XM_021087046
BUB1B	XM_016428028	XM_021009378	XM_012546114	XM_027869829	XM_007940510	XM_006831775	XM_023558647	XM_004380623	XM_002753599	XM_017348148	NM_138540		XM_023255500	XM_004274006	XM_014847342	XM_021097818
BUB3	XM_001367569	XM_020964092	XM_003755289		XM_007936812	XM_006867425	XM_010599222	XM_004374922	XM_003734551	XM_002722596	NM_001047906	XM_027409152	XM_011287604	XM_004265738	XM_014867232	XM_005671519
BUD13	XM_007494745	XM_020989709	XM_023501443	XM_027857502	XM_007936506	XM_006833848	XM_010597895	XM_023739968	XM_002807282	XM_008260974	NM_001025277	XM_007651654	XM_006936661	XM_012534300	XM_014855523	XM_021062875
BUD23		XM_021005626	XM_023503782	XM_027862440			XM_003416553					XM_027416161	XM_006942054			XM_003124410
BUD31	XM_016423944	XM_021008543	XM_012542845	XM_027874602	XM_007940866	XM_006859741	XM_023555970	XM_004380802	XM_008983180	XM_008248923	XM_006248889	XM_027413627	XM_003998460	XM_004268911	XM_014855985	XM_003124312
BVES	XM_016431212	XM_020976940	XM_012549242	XM_027853734	XM_007940849	XM_006839968	XM_023543276	XM_004372426	XM_008994836	XM_002714830	NM_001077590	XM_027401904	XM_003986413	XM_004264773	XM_014859491	XM_021087483
BYSL	XM_001379904	XM_020979741	XM_003769057	XM_027838440	XM_007936257	XM_006860453	XM_010587677	XM_004379449	XM_002746535	XM_002714398	NM_182674	XM_027389110	XM_003986135	XM_012532289	XM_014830820	NM_001130731
BZW1	XM_001364330	XM_020971104	XM_012546320	XM_027873530	XM_007935262	XM_006861993	XM_010602556	XM_004378208	XM_008999174	XM_002712577	XM_006245000	XM_027396940	XM_019838439	XM_012532242	XM_014829234	XM_021074514
BZW2	XM_007505449	XM_020999984	XM_003772392	XM_027872361	XM_007946172	XM_006832243	XM_003407095	XM_004377421	XM_002751537	XM_008274078	NM_134402	XM_027419749	XM_003982820	XM_004263472	XM_014830551	NM_001245007
C10ORF105		XM_020994443	XM_012540600	XM_027858460	XM_007940649	XM_006835866	XM_023547045	XM_004383269	XM_009009768	XM_017348639		XM_027388309	XM_019813239	XM_012534189	XM_014840294	XM_021072664
C10ORF120	XM_007478861	XM_020964167		XM_027839779	XM_007936910	XM_006867459	XM_003419660	XM_012555111	XM_003735952	XM_008270620		XM_027409184	XM_006938233	XM_012531599	XM_014834147	NM_001105297
C10ORF143				XM_027840466								XM_003511926
C10ORF53	XM_001372408	XM_020996768	XM_003755185	XM_027857976	XM_007938687	XM_006874603	XM_003408927	XM_004387947	XM_002756128	XM_002718341		XM_027389341	XM_003994162	XM_004286394	XM_014830476	XM_001926271
C10ORF62		XM_020996764	XM_023494772	XM_027857208	XM_007940017	XM_006831426	XM_023546843	XM_023740553	XM_003734503	XM_008270302		XM_027407304	XM_006938054	XM_012532495	XM_014862725	XM_021074392
C10ORF67		XM_020978253	XM_012551243	XM_027847864	XM_007936411		XM_023548734	XM_023735082	XM_017974103	XM_008267972		XM_027405045	XM_019834070	XM_012537146	XM_014847204	XM_013980259
C10ORF71	XM_007478609	XM_020996827	XM_003755182	XM_027858000	XM_007938608	XM_006874616	XM_003408929	XM_004387951	XM_017978913	XM_017348674		XM_027389489	XM_006937965	XM_004286388	XM_014841559	XM_013983450
C10ORF82	XM_007478937	XM_020988163	XM_003755348	XM_027851598	XM_007941601	XM_006831386	XM_003409108	XM_004374874	XM_017963193	XM_008270575		XM_027406883	XM_019813889	XM_012531608	XM_014849263
C10ORF88	XM_001376309	XM_020964181	XM_023495396	XM_027839778	XM_007959274	XM_006867419						XM_027409162
C10ORF90	XM_007478239	XM_020973591	XM_003755019	XM_027855954	XM_007936889	XM_006867473	XM_010599237	XM_004374931	XM_002756703					XM_004265716		XM_013983872
C10ORF95	XM_007493020	XM_021009741			XM_007940024	XM_006831474	XM_023547209	XM_012557684			XM_017597807		XM_023240299	XM_012532510
C10ORF99		XM_020997060	XM_023494623	XM_027857826				XM_012559551	XM_002756169			XM_027389330	XM_003994129	XM_004273018	XM_014832954	NM_001243901
C11ORF1	XM_007494842	XM_020989788	XM_012545025	XM_027847287	XM_007936554	XM_006833968	XM_010595456	XM_023736974	XM_002754411	XM_017343389		XM_027412159	XM_011286342	XM_004273415	XM_014855435	XM_003129859
C11ORF16	XM_007497069	XM_021002016	XM_012552480	XM_027852680	XM_007956699	XM_006873027	XM_023550868	XM_023736918	XM_017977889	XM_002708610		XM_027410058		XM_004279271	XM_014844207
C11ORF24		XM_020968182	XM_023506554	XM_027856145	XM_007944927	XM_006861051	XM_023559523	XM_012557712	XM_009008610			XM_027408769		XM_004278037	XM_014861627	XM_013994015
C11ORF42	XM_001380191	XM_020975875	XM_012545857	XM_027864705	XM_007954302	XM_006870199	XM_003412059	XM_004389071	XM_002754932	XM_008265186		XM_003513164	XM_006937041	XM_004279260	XM_014837827	XM_003129432
C11ORF49	XM_007497406	XM_021009717	XM_023506376	XM_027837751	XM_007957546	XM_006865067	XM_010592082	XM_012558878	XM_009008038	XM_002708863		XM_027422534	XM_003993222	XM_004264073	XM_014861320	XM_005660916
C11ORF52	XM_007494840	XM_020989781	XM_012545034	XM_027847347	XM_007936608	XM_006833969	XM_023554789	XM_004382501		XM_002708449		XM_003498529	XM_019811272	XM_004273412	XM_014855439	XM_003129841
C11ORF53	XM_007494858	XM_020989820	XM_012545037	XM_027847344	XM_007936563	XM_006833963	XM_023554714	XM_004382534	XM_017978431	XM_008261670		XM_027412318		XM_012534312	XM_014855711	XM_005656626
C11ORF54	XM_007495007	XM_021000544	XM_023499515	XM_027849374	XM_007938056	XM_006871202	XM_010595389	XM_004385553	XM_002754680	XM_008262683		XM_027410850	XM_003992616	XM_004271892	XM_014835359	XM_021102022
C11ORF58	XM_001366880	XM_021005430	XM_003773563	XM_027852654	XM_007955468	XM_006865789	XM_003411990	XM_004369677	XM_002755001			XM_027410142	XM_003993022	XM_004285519	XM_014847847	NM_001244873
C11ORF65	XM_016433875	XM_020996198	XM_003764252	XM_027849592	XM_007936578	XM_006833960	XM_003415617	XM_023737003	XM_017977519	XM_002708485		XM_003502764	XM_019811249	XM_004282268	XM_014860762	XM_021062751
C11ORF68		XM_020968143	XM_023506661	XM_027856216	XM_007944753	XM_006860907	XM_023559577	XM_023738287	XM_009008496	XM_017346851		XM_027408612	XM_019812695	XM_004264387	XM_014844807	XM_005660677
C11ORF74	XM_016423481	XM_020963935	XM_012552571	XM_027837823			XM_010592122	XM_023738424	XM_002755189	XM_008269826		XM_027422403	XM_006937202			XM_021083175
C11ORF80	XM_016425367	XM_020968078	XM_023506522	XM_027856022	XM_007944949	XM_006861063	XM_023559554	XM_023738118		XM_017348808		XM_027408677	XM_023240089	XM_012536036	XM_014844970	XM_021082776
C11ORF86	XM_007502648	XM_020968361	XM_023506705	XM_027856033	XM_007944948	XM_006860865	XM_023559784	XM_004383673	XM_009008546			XM_027408679	XM_023239030	XM_004277994	XM_014844989	XM_003122471
C11ORF87		XM_020996153	XM_003764249	XM_027849505	XM_007936574	XM_006833803		XM_004382480	XM_009006734	XM_017343515		XM_027415101	XM_011286437	XM_004282264	XM_014844396	XM_021102342
C11ORF88	XM_007494852	XM_020989818	XM_012545030	XM_027847354	XM_007936612	XM_006833965		XM_012557328	XM_017977535	XM_008261613		XM_027412172	XM_006936608	XM_004273429	XM_014855420	XM_021063948
C11ORF91	XM_016422842	XM_020963929		XM_027837753	XM_007943272	XM_006864877	XM_003412291	XM_004369774	XM_017978009	XM_008269596			XM_003993149	XM_004263983	XM_014839460	XM_003122877
C11ORF94	XM_001369082	XM_021009711	XM_003773714	XM_027837700	XM_007946531	XM_006865044	XM_003412263	XM_004387655	XM_017978045	XM_008270212		XM_016965187	XM_023239801	XM_004264423	XM_014861266	XM_003122833
C11ORF95		XM_020968287		XM_027856130	XM_007944991	XM_006861095	XM_003419628	XM_004383931	XM_009008420			XM_027384590	XM_023239978	XM_004264258	XM_014844988	XM_003122601
C11ORF96	XM_007497350	XM_021009847	XM_023506339	XM_027837843	XM_007946517	XM_006878360	XM_010592114	XM_004369818	XM_017978037				XM_006937308	XM_004264028		XM_021085053
C11ORF97	XM_016433905	XM_021000708	XM_012545069	XM_027849381			XM_023554725	XM_004385548	XM_017977687	XM_008262519		XM_027439343	XM_011286520			XM_013979287
C11ORF98		XM_020968336	XM_023506483	XM_027858820			XM_023559680	XM_023738254	XM_017978204			XM_027440987				XM_013994207
C12ORF10	XM_016422800	XM_020966121	XM_003772407	XM_027858398	XM_007949521	XM_006870123	XM_023556990	XM_004373978	XM_002807108	XM_002711127		XM_027396692	XM_011283964	XM_004274257	XM_014847520	XM_013986326
C12ORF29	XM_001364695	XM_020993496	XM_023504328	XM_027842500	XM_007953811	XM_006870703	XM_023559393		XM_002752836	XM_002711377		XM_027394148	XM_019835319	XM_004280616	XM_014849482	XM_021090957
C12ORF4	XM_007503756	XM_021001446	XM_023504599	XM_027856460	XM_007937188	XM_006862675	XM_023549038	XM_012556897	XM_009003442	XM_002712843		XM_027428344	XM_003988286	XM_004279017	XM_014841750	XM_013988430
C12ORF40	XM_007503895				XM_007943184	XM_006865344	XM_003405380	XM_004390130	XM_009003637	XM_008259405		XM_027396331	XM_023256942	XM_004283475	XM_014827741	XM_021092532
C12ORF43	XM_007489972	XM_021008000	XM_023497066	XM_027862896	XM_007938298	XM_006865500	XM_010598923	XM_004379003				XM_027416030	XM_006938527	XM_004281406	XM_014862479	XM_001929089
C12ORF45		XM_020982300	XM_023504434	XM_027871992	XM_007948242	XM_006878359	XM_003405639	XM_004373781	XM_009004524	XM_002711430		XM_027392521	XM_003989198	XM_012532917	XM_014865851	NM_001244659
C12ORF49	XM_016432737	XM_021007935	XM_023498500	XM_027864687	XM_007938197	XM_006865472	XM_010598944	XM_004379044	XM_009004740	XM_017349598		XM_027414174	XM_023241456	XM_012537320	XM_014854731	XM_021073131
C12ORF50	XM_007503136	XM_020993497	XM_012550501	XM_027842544	XM_007953810	XM_006870702	XM_003405242	XM_023725800	XM_009004341	XM_008256870		XM_027394115	XM_019835317	XM_004280615	XM_014849491	XM_005655736
C12ORF54	XM_007502939				XM_007937971			XM_023738871	XM_017976590	XM_008256400					XM_014850135	XM_003126637
C12ORF56		XM_020990186	XM_012551607	XM_027854203	XM_007942732	XM_006859607	XM_023558434	XM_012557003	XM_002752699	XM_008256734		XM_003500788	XM_023257188	XM_012535473	XM_014830645	XM_013997692
C12ORF57		XM_020994243		XM_027843290	XM_007937139	XM_006862625	XM_003410794	XM_004387237	XM_002752270	XM_002712744		XM_003496068	XM_003988345	XM_004279075	XM_014866530	NM_001243445
C12ORF60			XM_012550694		XM_007944465	XM_006866033	XM_023554585	XM_004387339	XM_017975812	XM_008259587		XM_003499216	XM_019834570	XM_004286943	XM_014834231	XM_021092308
C12ORF65	XM_016432434	XM_020970137	XM_012542468	XM_027853533	XM_007938244	XM_006865480	XM_010599822	XM_012558011	XM_002753137			XM_027413947	XM_003994613	XM_004276777	XM_014858790	XM_001928287
C12ORF66	XM_001364905	XM_020990184	XM_003772371	XM_027854168	XM_007942731	XM_006859516	XM_023558417	XM_023736112	XM_017976182	XM_002711309		XM_016974828	XM_003988995	XM_004276588	XM_014830649	XM_003126348
C12ORF71	XM_016425615	XM_020977218	XM_003772711	XM_027844313	XM_007949801		XM_023555032	XM_004383628		XM_017343303		XM_027430089	XM_019834746		XM_014846895	XM_021092150
C12ORF73	XM_003341958	XM_020982373	XM_003772709	XM_027873673	XM_007952392	XM_006871121	XM_003405301	XM_004374013	XM_009004509	XM_008256999		XM_027392543		XM_012532926	XM_014865793	XM_021092652
C12ORF75	XM_007503361	XM_020982410	XM_023504445		XM_007957552	XM_006871118	XM_010601535	XM_023728906	XM_009004529	XM_008257126		XM_027440878	XM_023257397	XM_004269427	XM_014865821	XM_021091585
C13ORF42				XM_027856915								XM_027404125
C13ORF46			XM_012546210				XM_023552666	XM_023733551				XM_027387800	XM_006927424
C14ORF119	XM_007479811	XM_020964036	XM_012544833	XM_027843062	XM_007951186	XM_006835441	XM_003420945	XM_023724913	XM_009005766	XM_002718076		XM_003506127	XM_019832808	XM_012537926	XM_014856315	XM_003128551
C14ORF132	XM_007474405	XM_021007355	XM_023495467	XM_027849029	XM_007959011		XM_010588926	XM_012555640	XM_017977319			XM_027437200	XM_023256011	XM_012532643	XM_014843445	XM_021100088
C14ORF180	XM_016427825	XM_020979473	XM_023504028	XM_027849324	XM_007944625	XM_006839602			XM_017977365			XM_003498763	XM_019833713	XM_004262445	XM_014854433	XM_021081560
C14ORF28	XM_001368846	XM_020986429	XM_003756303		XM_007950160	XM_006875438	XM_023546129	XM_023741979	XM_002753856	XM_002718160		XM_027416489	XM_003987602	XM_004270005	XM_014835781	XM_003480458
C14ORF39	XM_007472972	XM_020986535	XM_012541006	XM_027842845			XM_003408689	XM_004370918	XM_017977474	XM_017349488		XM_027418664	XM_019833084			XM_021062380
C14ORF93	XM_016426665	XM_021009851	XM_003755834	XM_027842943	XM_007951180	XM_006835445	XM_003420943	XM_004389926	XM_017976999	XM_008269352		XM_027390635	XM_023255581	XM_004283182	XM_014856318	XM_021099247
C15ORF39	XM_016428450	XM_020994537	XM_023495541	XM_027857261	XM_007948947	XM_006866563	XM_003413945	XM_023729834				XM_027414987	XM_011282977	XM_004276367	XM_014841387	XM_021099036
C15ORF40	XM_001365595	XM_020966282	XM_003755454	XM_027851929	XM_007945173	XM_006870949	XM_003413760	XM_012560017	XM_008998488			XM_003511809	XM_023254857	XM_004278307	XM_014842497	XM_001929182
C15ORF41	XM_007480011	XM_020993007	XM_012545887	XM_027869991	XM_007940473	XM_006831797	XM_023558637	XM_004380603	XM_017976934	XM_002717993		XM_027422249	XM_023255525	XM_004274025	XM_014847317	XM_021098114
C15ORF48	XM_007472498		XM_003756100		XM_007935221		XM_003420126	XM_004386281	XM_002753422	XM_008269065			XM_011282851	XM_004281269	XM_014847028	XM_003353376
C15ORF61	XM_001376338	XM_020982700	XM_023498265	XM_027852127	XM_007957407	XM_006831504	XM_003418379	XM_023729861	XM_002753269	XM_017347938		XM_003500483	XM_003987072	XM_004276228	XM_014856231	XM_001924580
C15ORF62	XM_007480062	XM_021009231		XM_027870191	XM_007940439	XM_006831762	XM_023558667	XM_004380639	XM_009005541	XM_008269184		XM_027422178	XM_006932637	XM_004273989	XM_014840741	XM_005659744
C15ORF65	XM_007479714	XM_020981296	XM_003755735	XM_027840890			XM_010597989	XM_012555020	XM_003733933	XM_008268977		XM_027411178	XM_006932517			XM_013985445
C16ORF46	XM_007476097	XM_020992704	XM_023494624	XM_027850544	XM_007939119	XM_006860299	XM_010597835	XM_012555946	XM_017967014	XM_008257659		XM_016978874	XM_003998289	XM_004280111	XM_014844762	XM_021097049
C16ORF54	XM_001367959	XM_021006870	XM_012543317	XM_027862679	XM_007950231	XM_006877906	XM_023558928	XM_023741034	XM_002756051			XM_027404585	XM_006942156	XM_012532646	XM_014842419	XM_005655096
C16ORF58	XM_007497974	XM_021004478	XM_023497316	XM_027859025	XM_007955864	XM_006871939	XM_003418873	XM_004386702	XM_008987565			XM_027404472	XM_003998627	XM_004268734	XM_014842324	XM_021086379
C16ORF70	XM_007477121	XM_020989402	XM_023495037	XM_027846697	XM_007940235	XM_006863599	XM_003417111	XM_023726843	XM_002761060	XM_002711619		XM_027405790	XM_003998116	XM_004280875	XM_014827651	XM_021094040
C16ORF71	XM_007498743	XM_020978653	XM_023497607	XM_027839363	XM_007939713	XM_006874910	XM_023557401	XM_004373425	XM_017978695			XM_027423976	XM_023246336	XM_012533138	XM_014833204	XM_021086681
C16ORF72	XM_001366927	XM_020979267	XM_023497590	XM_027839193	XM_007939618	XM_006867247	XM_003417725	XM_023728461	XM_002755881	XM_008257698		XM_027423918	XM_023246780	XM_004270191	XM_014849966	XM_003354616
C16ORF74			XM_023495088	XM_027845868	XM_007939212		XM_003418143	XM_023732554	XM_002761233			XM_027410720		XM_004280081	XM_014838472	XM_013998143
C16ORF78	XM_007474836	XM_020985127	XM_003757218	XM_027867625	XM_007947858	XM_006874387	XM_023555556	XM_004371696	XM_002760928			XM_027434612	XM_023244930	XM_004286946	XM_014857511	XM_021097537
C16ORF86	XM_007477178	XM_020989332	XM_023495663	XM_027847650	XM_007940264	XM_006860334	XM_003417128	XM_004371481	XM_002761091	XM_017342302		XM_027405852	XM_019819920	XM_004280841	XM_014827758	XM_021094101
C16ORF87	XM_001363075	XM_020985096	XM_023494169	XM_027867850	XM_007946813	XM_006872562		XM_023726786	XM_017969081			XM_027406307	XM_023246019	XM_004264866	XM_014867974
C16ORF89	XM_001377183	XM_020979688			XM_007939718	XM_006874912	XM_003417636	XM_023728317	XM_009009127			XM_027440568	XM_006942357	XM_004286953	XM_014833137	XM_003354629
C16ORF90	XM_001363852	XM_020995503	XM_003761890	XM_027859610	XM_007939571	XM_006874870	XM_023557287	XM_004373201	XM_017963325			XM_027424037	XM_003998916	XM_004270457	XM_014833239	XM_021088380
C16ORF91	XM_016424170	XM_021006866	XM_023497789	XM_027863242	XM_007939643	XM_006873942	XM_010597436	XM_004373149	XM_003734382	XM_008254710		XM_027425035	XM_006942481	XM_012533232	XM_014848922	XM_003124722
C16ORF92	XM_007499436	XM_021006917	XM_003762089		XM_007950294	XM_006877061	XM_010598568	XM_004386763	XM_017978849			XM_027404721	XM_003998716	XM_004269007	XM_014863956	XM_021088372
C16ORF95	XM_016427864	XM_020989217	XM_023495087		XM_007939218		XM_023558094	XM_004377797	XM_008986332			XM_003495143	XM_023245385	XM_012536817	XM_014836185	XM_013998133
C16ORF96	XM_016424024	XM_020978627	XM_023497595	XM_027839007	XM_007939712	XM_006874908	XM_023557283	XM_004373423	XM_017963327			XM_027423970	XM_003998986	XM_004270454	XM_014833154	XM_021086691
C17ORF107	XM_007483237	XM_020966575	XM_012548775	XM_027857142	XM_007952337	XM_006863443	XM_023556356			XM_008270831		XM_027388993	XM_023243752	XM_004266995	XM_014832634
C17ORF113				XM_027870283								XM_027438110
C17ORF49	XM_016430845	XM_020966662	XM_023504152	XM_027857234	XM_007952315	XM_006863334	XM_010596549	XM_012555521	XM_017972357	XM_008270822		XM_027426939	XM_023243568	XM_004266984	XM_014861469	XM_003131935
C17ORF50	XM_007485506	XM_021005928	XM_012549759	XM_027861864	XM_007947934	XM_006833619	XM_003414352	XM_004385460	XM_017971717	XM_017349072		XM_027426456	XM_003996592	XM_012533720	XM_014862235	XM_021067409
C17ORF53	XM_007482422	XM_020997801	XM_023502444	XM_027873407	XM_007955264	XM_006833709	XM_010594626	XM_004374451	XM_008996721	XM_008271570		XM_007645038	XM_006940416	XM_004286036	XM_014849347	XM_021066893
C17ORF58	XM_007482782	XM_021000989	XM_023502597	XM_027873397	XM_007959712	XM_006833589	XM_023556983	XM_004374425	XM_008997668	XM_008271727		XM_027427778	XM_003997070	XM_004275623	XM_014848002	XM_021068119
C17ORF64	XM_007481751	XM_020991812	XM_003770520	XM_027870474	XM_007947881	XM_006832354	XM_003414366	XM_004378096		XM_002719083		XM_027426108	XM_019817571	XM_004271729	XM_014856942	XM_021067304
C17ORF67	XM_016430337	XM_020991416	XM_003767965	XM_027870355	XM_007949661	XM_006832405	XM_010594304			XM_008271261		XM_027426116	XM_003996653	XM_004271793	XM_014861066	XM_021066322
C17ORF75	XM_007485554	XM_020963173	XM_023503619	XM_027861861	XM_007937334	XM_006832305	XM_003414532	XM_004385403	XM_008997106	XM_008271064		XM_027426512	XM_003996534	XM_004267177	XM_014862179	XM_021066071
C17ORF78	XM_001371497	XM_020991442	XM_023502198	XM_027870642	XM_007947890	XM_006833609	XM_003414565	XM_023732652	XM_017972513	XM_017348815		XM_027426418	XM_019816928	XM_012533711	XM_014862047	XM_021067338
C17ORF80	XM_007482710	XM_021002523	XM_012548543	XM_027872898	XM_007959890	XM_006872307	XM_010596985	XM_023729272	XM_008997678	XM_008271769		XM_027425771	XM_019818182	XM_012535099	XM_014839686	XM_013980800
C17ORF97		XM_021007000	XM_003770111	XM_027862570	XM_007937566	XM_006863449	XM_010596646	XM_012555474		XM_017349306		XM_027426716	XM_011289014	XM_004267241	XM_014827054	XM_013980200
C17ORF98	XM_001371524	XM_020997756	XM_003768276	XM_027872725	XM_007942011	XM_006832536	XM_003414680	XM_004378013	XM_002748512	XM_002719333		XM_003499606	XM_003996764	XM_004282709	XM_014833518	XM_003362150
C17ORF99		XM_020965896	XM_012548627		XM_007959843	XM_006869657	XM_023556851					XM_027425534		XM_012535119	XM_014863146
C18ORF21	XM_001367985	XM_020985689	XM_003759567	XM_027868971	XM_007945658	XM_006835072	XM_010586764	XM_012556813	XM_002757190	XM_008261208		XM_027400580		XM_004283458	XM_014829360	XM_003356410
C18ORF25	XM_007486626	XM_020985763	XM_003759516	XM_027868959	XM_007943842	XM_006835106	XM_023543830	XM_004380885	XM_008979740	XM_017344151		XM_027397948	XM_023241954	XM_004266061	XM_014828969	XM_021092553
C18ORF32	XM_016431389	XM_020985822	XM_003759540	XM_027869020	XM_007943822	XM_006837484	XM_003406302	XM_023724955	XM_008979766	XM_017344171		XM_027397912	XM_003995180	XM_012531736	XM_014846289
C18ORF54	XM_016431395	XM_020994195	XM_023495865	XM_027869117	XM_007935534	XM_006837566	XM_023543777	XM_012556381	XM_008979842	XM_008261325		XM_027402646	XM_023242009	XM_004266111	XM_014846746	XM_013992867
C18ORF63	XM_016431721	XM_020997662	XM_023496285	XM_027852420	XM_007952736	XM_006837589	XM_023543727	XM_004387314	XM_017963550	XM_017344231		XM_027403756	XM_023242107	XM_004280029	XM_014843761	XM_013993265
C19ORF12	XM_007474803	XM_020985072	XM_003757202	XM_027867790	XM_007946721	XM_006867383	XM_010596126	XM_004371625	XM_008987664			XM_003510053	XM_023245111	XM_004284864	XM_014847012	XM_021094250
C19ORF25	XM_001373101	XM_021008967	XM_003760814	XM_027853276	XM_007954604	XM_006876748	XM_003422560	XM_004378678	XM_017967412			XM_027419373	XM_023243086	XM_004285861	XM_014845666	XM_003353978
C19ORF33				XM_027855581	XM_007955533	XM_006871548	XM_003420813	XM_012559052	XM_017967826	XM_002711488			XM_011289859	XM_012538372	XM_014848671	XM_003127107
C19ORF38	XM_016431950	XM_020995023	XM_023496557	XM_027850907	XM_007953630	XM_006875164	XM_003413369	XM_023733190	XM_008987263			XM_027411553	XM_003981877	XM_012535788	XM_014865508	XM_013994683
C19ORF44	XM_007489737	XM_020969434	XM_003760996	XM_027845359	XM_007945449	XM_006877129	XM_023552258	XM_023738765				XM_027394876	XM_019819066	XM_004277706	XM_014865900	XM_021083583
C19ORF47	XM_016422234	XM_020979026	XM_003766635	XM_027855564	XM_007942984	XM_006871419	XM_010600338	XM_004390859	XM_008988029			XM_027430452	XM_023246059	XM_012533526	XM_014860258	XM_021094389
C19ORF53	XM_001377524	XM_020995386	XM_003760662	XM_027851118	XM_007954373	XM_006874312	XM_003413058	XM_004389772	XM_017968058			XM_027406214	XM_023246135	XM_004277434	XM_014861714	XM_003123347
C19ORF54	XM_001371550	XM_020979238	XM_023501261	XM_027855351	XM_007943144	XM_006871520	XM_023539925	XM_023725624	XM_002762148			XM_003505258	XM_003997858	XM_004271373	XM_014860285	XM_003127147
C19ORF57	XM_007489075	XM_020994830	XM_023496768	XM_027850789	XM_007954428	XM_006874314	XM_023551877	XM_023724767				XM_027406202	XM_006928481	XM_012535699	XM_014861707	XM_021083707
C19ORF67	XM_007489064	XM_020995317	XM_012542078	XM_027850849	XM_007954363	XM_006874282	XM_010593271	XM_012559527	XM_017968196			XM_027406183	XM_006928489	XM_012535830	XM_014861696	XM_005661237
C19ORF71	XM_007489212	XM_020969289		XM_027851310	XM_007951086	XM_006869046	XM_003421913	XM_004378473	XM_008986988			XM_027419233	XM_006928249	XM_012539317	XM_014843082	XM_013987308
C19ORF81		XM_020971933	XM_023501358	XM_027860885	XM_007957620	XM_006868382	XM_010586976	XM_004381712	XM_003735641			XM_027441986	XM_011289752	XM_004286132	XM_014863310	XM_021094808
C19ORF84	XM_007491712	XM_021003899		XM_027858183			XM_003406848		XM_008988502		XM_008774516	XM_027420514	XM_023245553			XM_013995077
C1D	XM_007476728	XM_020985412	XM_023494896	XM_027865300	XM_007940074	XM_006862945	XM_023552707	XM_004369383	XM_017964262	XM_008254321	XM_008770422	NM_001246784	XM_003984067	XM_004277008	XM_014836764	XM_005662505
C1GALT1		XM_021000075	XM_003772504	XM_027848879	XM_007944082	XM_006834258	XM_023544399	XM_023740502	XM_002751581	XM_008261702	XM_006236091	XM_027389898	XM_003982796	XM_004265556	XM_014854382	XM_005667635
C1GALT1C1	XM_007507141	XM_020975133	XM_012553230	XM_027861423	XM_007953316	XM_006877476	XM_003414764	XM_004379585	XM_002763226	XM_002720266	XM_006257487	XM_027433506	XM_006943974	XM_004285590	XM_014831361	XM_003135326
C1ORF100	XM_007481529	XM_020982094	XM_023502033		XM_007949155	XM_006871287	XM_023549159	XM_012555439	XM_017966694	XM_008268175		XM_003500153	XM_006942622	XM_004284515	XM_014867666	XM_021064462
C1ORF109	XM_001380892	XM_020983627	XM_012545908	XM_027864777	XM_007947622	XM_006867549	XM_010595222	XM_023727222				XM_007642860	XM_006934582	XM_004266440	XM_014840162	XM_021095972
C1ORF112	XM_016429942	XM_020974669	XM_023501777	XM_027868327	XM_007937777	XM_006872658	XM_003415055	XM_004384127	XM_017966097	XM_002715403		XM_027417168	XM_023247889	XM_012532995	XM_014845156	XM_021089430
C1ORF115	XM_016430182	XM_020982230	XM_023504000		XM_007936942	XM_006869705	XM_003419882	XM_004375920		XM_002717500			XM_023247490	XM_004271016	XM_014838704	XM_003130507
C1ORF116	XM_001372668		XM_003767651	XM_027870717	XM_007953150	XM_006834056	XM_003410278	XM_004375199	XM_002760738	XM_017347826		XM_027417716		XM_004282418	XM_014828741	XM_021063321
C1ORF127	XM_007491436	XM_020979608	XM_023499881		XM_007942663	XM_006866435	XM_023552491	XM_023739416	XM_002750278			XM_027442229	XM_023260054	XM_012533944	XM_014849864
C1ORF131	XM_001379190	XM_021000466	XM_023502076	XM_027859188	XM_007938489	XM_006874174	XM_010591011	XM_012554521	XM_008985806	XM_002717335		XM_027404820	XM_011287221	XM_004281573	XM_014865676	XM_001925586
C1ORF141	XM_007480424	XM_020993064			XM_007959392	XM_006862497		XM_012555233	XM_009001453	XM_017346197		XM_027437969	XM_011284942	XM_012537087	XM_014831675	XM_021096491
C1ORF146	XM_001376953	XM_020975463	XM_003767227	XM_027837936	XM_007936119	XM_006831054	XM_003418463	XM_023733432	XM_017974005	XM_017346090		XM_027425911	XM_003990301	XM_004263022	XM_014865237	XM_021090830
C1ORF158	XM_007491754	XM_020979536	XM_003766762	XM_027869618	XM_007942674	XM_006866372	XM_003413158	XM_004377292	XM_002750299			XM_027398148	XM_019836201	XM_004272414	XM_014836261	XM_003481965
C1ORF159	XM_016422265	XM_020976682	XM_012546965	XM_027855397	XM_007945498	XM_006871757	XM_003413232	XM_023738726	XM_017973954			XM_027441833		XM_012534039	XM_014863189
C1ORF162	XM_007485140	XM_021001735		XM_027860361	XM_007950394		XM_010589569	XM_023734829	XM_009001875	XM_008264673		XM_027393887	XM_019837612		XM_014837247	XM_021088672
C1ORF167	XM_016422116	XM_020973709	XM_023499879	XM_027843878	XM_007942666		XM_023552488	XM_023732197	XM_017974330			XM_027398193	XM_023258130	XM_012533945	XM_014849862
C1ORF174	XM_001376745	XM_020975337	XM_023500044	XM_027843809			XM_003413498	XM_004384306	XM_002750218			XM_027386033				NM_001244820
C1ORF189	XM_001372809	XM_020991676	XM_023502222		XM_007948541	XM_006861497		XM_004388570	XM_002760008	XM_008264382		XM_027436058	XM_003999790	XM_004284673		XM_003125733
C1ORF194	XM_001381899	XM_021000619	XM_003769717	XM_027856805	XM_007950507	XM_006866005	XM_023547520	XM_023742215	XM_002751171	XM_008264756		XM_003512484	XM_006934966	XM_004263121	XM_014835167	XM_013997298
C1ORF198	XM_001369380	XM_021000436	XM_012547980		XM_007938494	XM_006874158	XM_023549280	XM_004372818	XM_017966747	XM_008268268		XM_027404840	XM_023240426	XM_004281567	XM_014865688	XM_001927098
C1ORF21	XM_001366764	XM_020984394	XM_003767498	XM_027868523	XM_007937693	XM_006872526	XM_003410845	XM_023728118	XM_002760273			XM_027417381	XM_003999255	XM_004275223	XM_014850302	XM_003482739
C1ORF210	XM_001376536	XM_020975456	XM_023503879	XM_027838164	XM_007953033	XM_006839655		XM_023727040	XM_009001049	XM_002715170		XM_027399060	XM_019836834	XM_004266346	XM_014837269	XM_003128075
C1ORF216	XM_007492793	XM_020982998	XM_023500166	XM_027864701	XM_007947672	XM_006867528	XM_010595198	XM_004372097	XM_002750608			XM_027399292	XM_019836643	XM_004266725	XM_014840109	XM_021095921
C1ORF232				XM_027864868								XM_027398990
C1ORF35	XM_007499936	XM_020999095	XM_012543452	XM_027842153	XM_007948698	XM_006876132	XM_023540349	XM_023739051	XM_002760832			XM_027427347	XM_023241736	XM_004284031	XM_014826682	XM_013994580
C1ORF43	XM_016430400	XM_020991675	XM_012548154		XM_007948540	XM_006861498	XM_023554012	XM_004388567	XM_017966306	XM_002715459		XM_027393308	XM_019822502	XM_004284670		NM_001204390
C1ORF50	XM_001381612	XM_020983419	XM_012545994	XM_027858455	XM_007955563	XM_006839830	XM_003415332	XM_004372073	XM_002750698	XM_002715707				XM_004266715	XM_014867282	XM_003356499
C1ORF52	XM_001366197	XM_020988735	XM_023501706	XM_027873979	XM_007946168	XM_006830995	XM_010591151	XM_004369115	XM_002751024	XM_002715886		XM_027386214	XM_003990270	XM_004262973	XM_014830105	XM_021090346
C1ORF53	XM_003340115	XM_020971733	XM_023501841	XM_027843417	XM_007941085	XM_006834176	XM_023548231	XM_004375326	XM_002760613	XM_008268705			XM_023247770	XM_004285828		XM_003130590
C1ORF54	XM_007485374	XM_021004396	XM_012549703		XM_007950953	XM_006861364	XM_023547382	XM_004389624	XM_017966238	XM_008264494		XM_027393670	XM_006935076	XM_004285141	XM_014865410	XM_005658259
C1ORF56	XM_007485642	XM_021004780	XM_023503565		XM_007950913	XM_006878314	XM_003409356	XM_012559484	XM_008984378	XM_002715362		XM_027418675	XM_023259139	XM_004285173		XM_001929664
C1ORF68	XM_016430352	XM_020991417	XM_003770622	XM_027870521	XM_007958283				XM_017966281	XM_008264426		XM_027439812	XM_003990652		XM_014865006	XM_003125756
C1ORF74	XM_001373746	XM_021007775	XM_003767666	XM_027871494	XM_007953018	XM_006834044	XM_003410283	XM_023730283	XM_002760763	XM_017347814		XM_027416553	XM_019821881	XM_004275300	XM_014834875	XM_021063888
C1ORF87	XM_007480489	XM_020993155	XM_023501681	XM_027852791	XM_007951915	XM_006862505	XM_003411050	XM_004369126	XM_009001348	XM_017346250		XM_027400455		XM_004273786	XM_014854701	XM_021097622
C1ORF94	XM_007492755	XM_020983719	XM_003765344	XM_027864383	XM_007950411	XM_006862125	XM_003415480	XM_004371969	XM_002750591			XM_027398982	XM_011284744	XM_012531894	XM_014864006	XM_003127777
C1QA	XM_001376398	XM_020983035	XM_023499785	XM_027841395	XM_007935871	XM_006862331	XM_023554339	XM_023732015	XM_009000598		NM_001008515	XM_027399748	XM_006934389	XM_004272519	XM_014855107	NM_001003924
C1QB	XM_001379054	XM_020983037	XM_023499791	XM_027841392	XM_007935685	XM_006862400	XM_003415369	XM_004377263	XM_017974389		NM_019262	XM_027399745	XM_003989642	XM_004272588	XM_014855102	XM_021093342
C1QBP	XM_007507936	XM_020964703	XM_003766603	XM_027848715	XM_007937517	XM_006863299	XM_010596527	XM_023731125	XM_002748302		NM_019259	XM_007608908	XM_023244638	XM_004267001	XM_014832549	XM_021067745
C1QC	XM_001376388	XM_020983036	XM_003764877	XM_027841413	XM_007935684	XM_006862332	XM_003415368	XM_004377264	XM_003733361	XM_008265708	XM_006239225	XM_027399747	XM_019836365	XM_004272516	XM_014855104	NM_001244286
C1QL1	XM_001368269	XM_020997782	XM_003768428	XM_027873283	XM_007955251	XM_006833518	XM_003414503	XM_004374279	XM_017972428	XM_008271618	NM_001108838	XM_027428014	XM_023243762	XM_004285960	XM_014849396	NM_001078676
C1QL2	XM_007494063	XM_020963135	XM_012544663	XM_027854760	XM_007937750	XM_006868723	XM_003416670	XM_004389680	XM_002749516	XM_008258898	NM_001105949	XM_027418122	XM_023259262	XM_004276499	XM_014864024	XM_005671628
C1QL3	XM_001368279	XM_020966906	XM_012551267	XM_027847944	XM_007936329	XM_006872609	XM_003410566	XM_004380564	XM_009000071	XM_002717424	NM_001109403	XM_027405241	XM_011283618	XM_004278604	XM_014841721	XM_003130733
C1QL4	XM_001364334	XM_020966337	XM_003770866	XM_027844463	XM_007937845	XM_006870079	XM_003405764	XM_004388295	XM_002752433	XM_002711103	NM_001271242	XM_027396514	XM_023257016	XM_004274363	XM_014850127	XM_003126109
C1QTNF1	XM_016430738		XM_003768649	XM_027850146	XM_007959833	XM_006869529	XM_010596912	XM_004374102	XM_003733069	XM_008253496	XM_006247802	XM_027425510	XM_011289419	XM_004275538	XM_014863524	XM_021066513
C1QTNF12		XM_020976522	XM_023500032	XM_027855508			XM_023551848					XM_003509961	XM_023257909			XM_013995482
C1QTNF2	XM_007473965	XM_020992303	XM_003756782	XM_027841886	XM_007949911	XM_006864925	XM_010592276	XM_004371241	XM_017967320	XM_017341234	NM_001191918	XM_027425246	XM_019839471	XM_004285253	XM_014842737	NM_001142829
C1QTNF3	XM_001373248	XM_020995479	XM_003762050	XM_027869024	XM_007956563	XM_006875378	XM_003407944	XM_004385235	XM_003732366	XM_002714126	NM_001134436	XM_027401269	XM_003981469	XM_004266018	XM_014831271	XM_005672408
C1QTNF4		XM_021009825	XM_023506388	XM_027837665	XM_007958503	XM_006865133	XM_003412097	XM_004387716	XM_009008105	XM_008270704	NM_001107745	XM_007610659	XM_023239834	XM_004264111	XM_014861185	XM_003122804
C1QTNF5	XM_007494650	XM_020984834	XM_003764158	XM_027835627	XM_007936431	XM_006833911	XM_003418192	XM_004385624	XM_009006980	XM_002722715	XM_017595622	XM_027411907	XM_023239188	XM_004273297	XM_014855692	XM_003129940
C1QTNF6	XM_001376333	XM_020982531	XM_003771125	XM_027873460	XM_007941746	XM_006865277	XM_003419782	XM_004373825	XM_017963518	XM_008252024	XM_006241985	XM_027403945	XM_003989237	XM_004279444	XM_014851224	NM_001142830
C1QTNF7	XM_016423310	XM_020993000	XM_003773374	XM_027836402	XM_007950079	XM_006873809	XM_003411276	XM_012559868	XM_002745969	XM_008274309	XM_006251075	XM_003513847	XM_003985525	XM_004282533	XM_014851817	XM_021100291
C1QTNF8	XM_007499283	XM_021006868		XM_027863252	XM_007957497	XM_006873928	XM_010597513		XM_009008873				XM_003998958	XM_004270475	XM_014849020	XM_021088417
C1R	XM_007503684	XM_020994316	XM_023504529	XM_027843295	XM_007937201	XM_006862618	XM_010602642	XM_004387242	XM_009003509	XM_008259770	NM_001134555	XM_003496099	XM_023256739	XM_004279084	XM_014866519	XM_021092408
C1RL		XM_020994385		XM_027843333	XM_007937203	XM_006862753	XM_023542663	XM_023741475	XM_017975916	XM_008259771	NM_001002804	XM_027428223	XM_023257739	XM_004279136	XM_014866520	XM_021092409
C1S	XM_001370492	XM_020994286	XM_003771232	XM_027843292	XM_007937146	XM_006862754	XM_023549066	XM_012558709	XM_002752275	XM_008259769	NM_138900	XM_003496072	XM_006933468	XM_004279083	XM_014866521	XM_021091133
C2	XM_001376340	XM_020974306		XM_027876500	XM_007951334	XM_006875576	XM_003422262	XM_004390768	XM_008994188	XM_002714289	NM_172222	XM_003508467	XM_019830388	XM_004286568	XM_014840960	NM_001101815
C20ORF141	XM_007496942	XM_021005282	XM_012552406	XM_027836206			XM_023549880	XM_004383066	XM_008995649	XM_008256235		XM_027420983	XM_003983747			XM_003134332
C20ORF144	XM_007474205	XM_020998852		XM_027867239	XM_007934672	XM_006860741			XM_002747272	XM_017341678			XM_006929843
C20ORF194	XM_007497284	XM_021005399	XM_023506222	XM_027836287	XM_007959995	XM_006874826	XM_010591559	XM_023737560	XM_002747310	XM_002710883		XM_027421772	XM_011280923	XM_004285304	XM_014861855	XM_021078125
C20ORF204				XM_027848310								XM_027420009
C20ORF27		XM_021001045	XM_023495568	XM_027846100	XM_007959990	XM_006874821	XM_023550055	XM_023737512	XM_002747315	XM_002710925		XM_027421760	XM_023251417	XM_012538889	XM_014867091	XM_021077385
C20ORF85	XM_001377602	XM_020981357	XM_003757662	XM_027853400	XM_007951503	XM_006839149	XM_003419945	XM_004370210	XM_002747711			XM_027419820	XM_003983347	XM_004282308	XM_014831885	NM_001123088
C20ORF96	XM_007474480	XM_020990679	XM_023507355	XM_027867995	XM_007934707	XM_006860778	XM_023550120	XM_023742396	XM_002747397	XM_017341709		XM_027421503	XM_023251364	XM_004272963	XM_014845016	XM_001925756
C21ORF58	XM_007485921	XM_020973449	XM_023503893	XM_027845756	XM_007948707	XM_006876126	XM_003421939	XM_012557957		XM_017347234		XM_027394260	XM_023260862	XM_012539306	XM_014859768
C21ORF62	XM_007493274	XM_020996052	XM_003763433	XM_027875560	XM_007941280	XM_006862538	XM_003410303	XM_004386970	XM_017967130	XM_008267185		XM_027435901	XM_019839425	XM_004264519	XM_014827595	XM_005670323
C21ORF91	XM_007493125	XM_020996059		XM_027875580	XM_007934896	XM_006873153	XM_003410328	XM_012554138	XM_008986509	XM_017347195		XM_027412385	XM_006935961	XM_004264463	XM_014865454	XM_003483342
C22ORF15	XM_007495176							XM_012558316	XM_017968832			XM_027394166	XM_023241716			XM_021073686
C22ORF23		XM_020982571	XM_023505398	XM_027871788	XM_007941656	XM_006865270	XM_003419839	XM_012554865	XM_008979035			XM_027403984	XM_019835554	XM_004279471	XM_014851260	XM_021091496
C22ORF31	XM_007490491	XM_020996738	XM_023498624	XM_027863087	XM_007947991	XM_006869300	XM_023559328	XM_004387615	XM_002743641				XM_019814368	XM_004283799	XM_014834137	XM_021073684
C22ORF39	XM_007490466	XM_020996714	XM_012544316	XM_027859406	XM_007958454	XM_006875849	XM_003419171	XM_023725043	XM_002743539			XM_027413107		XM_012535299	XM_014827127	XM_001929616
C22ORF46		XM_020982738	XM_003772254		XM_007941780	XM_006866919	XM_010599353	XM_012556532				XM_027404109	XM_023257534	XM_004279643	XM_014868467	XM_021093100
C2CD2	XM_016433112	XM_020976239	XM_003763345	XM_027843600	XM_007947315	XM_006870854	XM_003418979	XM_004384873	XM_008986729	XM_002723947	XM_017598014	XM_027415725	XM_023238704	XM_004264579	XM_014839268	XM_003358976
C2CD2L	XM_007494672	XM_020984820	XM_023499412	XM_027835693	XM_007936439	XM_006833906	XM_003418184	XM_004385633	XM_009006973	XM_008250500	XM_006242917	XM_027411928	XM_011286400	XM_004273306	XM_014855671	XM_013979464
C2CD3	XM_007490990	XM_020989582	XM_023499720	XM_027848178	XM_007940948	XM_006875430	XM_023538953	XM_004381960	XM_002754757	XM_002708510	XM_017588951	XM_027407777	XM_019811829	XM_004279783	XM_014842087	XM_021062487
C2CD4B			XM_012543133						XM_002753199	XM_002718196	XM_001056441		XM_023255271			XM_003480344
C2CD4C	XM_007489432	XM_021009120	XM_003760857	XM_027858187	XM_007954579	XM_006876700		XM_023733147	XM_008986849		XM_006240985	XM_003502595	XM_023242412	XM_004285898	XM_014845748	XM_021084310
C2CD4D	XM_016429192	XM_020999040	XM_023503526		XM_007950859	XM_006861441	XM_003409452	XM_012559453	XM_017966272		XM_006224209		XM_023259174	XM_012538845	XM_014868174	XM_005663439
C2CD5	XM_007503529	XM_020994214	XM_023504501	XM_027838753	XM_007946774	XM_006866942	XM_010595368	XM_023738097		XM_008259541	XM_017592724	XM_027430157	XM_019834674	XM_004270921	XM_014832406	XM_021092212
C2CD6		XM_020970557	XM_012546449				XM_003405934					XM_027439765	XM_023259601			XM_021075703
C2ORF15	XM_016424858	XM_020992841	XM_023500420	XM_027856623			XM_023552549	XM_023731970				XM_027386709	XM_019827066
C2ORF16	XM_007476015	XM_020983792	XM_023501540	XM_027850367			XM_023550546	XM_004377695		XM_008254594		XM_027424385		XM_004286932	XM_014850387	XM_005653049
C2ORF42	XM_007476301	XM_020985322	XM_023494695	XM_027865314	XM_007940101	XM_006862922	XM_010593636	XM_004369238	XM_008980554	XM_002709816		XM_027428594	XM_003984093	XM_012535644	XM_014836698	XM_021085639
C2ORF49	XM_007501185	XM_020987914	XM_023500445		XM_007959497	XM_006872436	XM_010593576	XM_023731932	XM_002757466	XM_017339347		XM_003499517	XM_006930029	XM_012535942	XM_014843547	XM_021087119
C2ORF50	XM_001381611	XM_020985516	XM_012540156	XM_027865097	XM_007935090	XM_006869456	XM_003411888	XM_004373057	XM_017964542			XM_027435767	XM_003984497	XM_012534836	XM_014864587	XM_021087840
C2ORF66	XM_007494553	XM_020993555	XM_012544899		XM_007953153	XM_006862047		XM_012556072		XM_017343220		XM_027395972			XM_014846012	XM_013982266
C2ORF68	XM_007477771	XM_020969511	XM_012540511	XM_027860427	XM_007948895	XM_006866599	XM_003420426	XM_004388239	XM_008980401	XM_002709670		XM_003505627	XM_003984211	XM_004271603	XM_014852818	XM_003354742
C2ORF69		XM_020984910	XM_023499366	XM_027866109	XM_007935337	XM_006861999	XM_003406148	XM_004378199	XM_002749607	XM_002712374		XM_027396915		XM_004262882	XM_014845978
C2ORF72	XM_007485858	XM_020972252		XM_027875278		XM_006866736			XM_017973791	XM_017343193			XM_023259794	XM_004262917		XM_005657589
C2ORF73	XM_016428284	XM_020996279	XM_012540214	XM_027865503	XM_007938040	XM_006873553	XM_003417575	XM_023734534	XM_002757748	XM_008254401			XM_019827198	XM_004284363	XM_014842994	XM_021088227
C2ORF76	XM_001362936	XM_020963124	XM_023499173	XM_027854719	XM_007937770	XM_006868725	XM_023556072	XM_023724694	XM_017973533	XM_008258473		XM_027417789	XM_023259254	XM_004276504	XM_014864049	XM_003133285
C2ORF78	XM_001375059	XM_021007714	XM_012540570	XM_027855612	XM_007952670		XM_003413574		XM_008980506				XM_003984186	XM_012535641	XM_014829752	XM_021088402
C2ORF80	XM_007501834	XM_021008720		XM_027873785	XM_007935924	XM_006872749	XM_003405920	XM_004378310	XM_017973673	XM_002712561		XM_027397106	XM_019838554	XM_012533060	XM_014836421	XM_013984431
C2ORF81	XM_007496913	XM_021005486	XM_012552401	XM_027836436	XM_007952673	XM_006872442	XM_023552792	XM_004369364	XM_017964227	XM_017340599		XM_027429398	XM_023251784	XM_004277098	XM_014829790	XM_005662434
C2ORF88	XM_007494510	XM_020993638	XM_012544882	XM_027865651	XM_007947406	XM_006864046	XM_010602714	XM_023739885	XM_008999082	XM_008258834		XM_027385376	XM_023259551	XM_004276935	XM_014837575	XM_021076261
C3	XM_003340725	XM_020971319	XM_023496748	XM_027850861	XM_007954482	XM_006869011	XM_023540712	XM_004378411	XM_017967272	XM_008252899	NM_016994	XM_027416790		XM_004277276	XM_014843602	XM_021080819
C3AR1	XM_001367729	XM_020994429	XM_003771195	XM_027838705	XM_007937208	XM_006875492	XM_023549083	XM_004387277	XM_009003547	XM_008259785	XM_006237314	XM_027428793	XM_003988384	XM_004279095	XM_014850979	XM_021092394
C3ORF14	XM_007499995	XM_020976384	XM_023498085	XM_027864004	XM_007937295	XM_006862097	XM_010589704	XM_004368765	XM_008981935	XM_008260865				XM_004267972	XM_014868765	XM_001929294
C3ORF18	XM_007499913	XM_020999325	XM_003762262	XM_027837106	XM_007952012	XM_006873561	XM_023547659	XM_004368570	XM_002758389	XM_017343843		XM_027435189	XM_006928814		XM_014840536	XM_003132231
C3ORF20	XM_007500269	XM_020981341	XM_012543635	XM_027863803	XM_007950598	XM_006868687	XM_003409739	XM_023741753	XM_017965117			XM_027428993	XM_019825118	XM_004286938	XM_014838441	XM_021069369
C3ORF22	XM_016424520		XM_023498219			XM_006876230	XM_023548061	XM_004368688	XM_008982281	XM_008260312		XM_027428991	XM_011280247	XM_004285466
C3ORF33	XM_007502333	XM_020988914	XM_003766855	XM_027876180	XM_007943574	XM_006867994	XM_023555367	XM_004379170	XM_002759467	XM_017346865		XM_027391729	XM_023260447	XM_004284734	XM_014830558	XM_003358621
C3ORF38	XM_007500753	XM_020974828	XM_003765526	XM_027874170	XM_007953274	XM_006864661	XM_003410191	XM_004371374	XM_003735367	XM_008267098		XM_027412433	XM_003991549	XM_012534071	XM_014853419	XM_021070748
C3ORF49				XM_027863780								XM_027389357
C3ORF52	XM_007493661	XM_021007106	XM_003763583	XM_027868142	XM_007947441	XM_006864213	XM_023551835	XM_023728706	XM_017965255	XM_008266960		XM_007619041	XM_006936064	XM_004272094	XM_014842174	XM_013982465
C3ORF62	XM_007499848	XM_020999092	XM_023498053	XM_027837153	XM_007955371	XM_006873611	XM_003409663	XM_004368522	XM_002758341	XM_017343817		XM_027414563	XM_003982220	XM_004283937	XM_014840413	XM_013981667
C3ORF67	XM_007499981	XM_020968940	XM_023498084	XM_027863911	XM_007937291	XM_006862094	XM_023547564	XM_023726780	XM_017965006	XM_017343916		XM_027388458	XM_023249890	XM_004267969	XM_014868757	XM_021069120
C3ORF70	XM_001363992	XM_021005849	XM_023503843	XM_027875363			XM_023551548	XM_004382259	XM_008981332	XM_008266586		XM_027413020	XM_011286039			XM_021069978
C3ORF80	XM_007502294	XM_020989054		XM_027875783	XM_007948762	XM_006861785			XM_003735032	XM_008266412			XM_023260431	XM_004281852		XM_021069728
C3ORF84	XM_007499845	XM_020999078	XM_012543470	XM_027837139			XM_023548114	XM_004368520	XM_002758337	XM_008260646		XM_027414249	XM_019821455			XM_021068735
C3ORF85				XM_027868259
C4A		XM_020974300			XM_007951326	XM_006875569	XM_003422258	XM_004390775		XM_002714295	NM_031504	XM_027388785				NM_001123089
C4BPA	XM_007481302	XM_021003243	XM_012547819	XM_027871519		XM_006834205	XM_023548378	XM_012555213	XM_002760742		NM_012516	XM_027417728				NM_213942
C4BPB	XM_001372768	XM_021003227	XM_023501934	XM_027871513	XM_007953118	XM_006834206	XM_010590415	XM_004375340	XM_002760748		XM_008769423	XM_027417727	XM_019821908	XM_012537690	XM_014828729	XM_013979643
C4ORF17	XM_007495897	XM_020988275	XM_003772945	XM_027853391	XM_007948853	XM_006876380	XM_023548528	XM_004380245	XM_002745558	XM_017347396		XM_027395967	XM_003985146	XM_004286928	XM_014846082	XM_021101736
C4ORF19	XM_007496579	XM_020992043	XM_003773326	XM_027835987	XM_007953540	XM_006876216	XM_003411387	XM_004384686	XM_008993494	XM_002709267		XM_027390718	XM_023253213	XM_004266228	XM_014859348	XM_021101096
C4ORF3	XM_007495548	XM_021008351	XM_003772777		XM_007952379	XM_006874592	XM_003410497	XM_012558524	XM_008992764	XM_002717225		XM_003511481	XM_003985052	XM_012531353	XM_014856994	XM_021080137
C4ORF36	XM_016423048	XM_020988578	XM_003772962	XM_027853430	XM_007948836	XM_006867770	XM_003414191	XM_004390414	XM_008993030	XM_002716979		XM_003513243	XM_023252955	XM_004284002	XM_014834536	XM_013979047
C4ORF45	XM_007496174	XM_020969710	XM_012552139		XM_007951647	XM_006867937	XM_010598166	XM_004382066	XM_008992538				XM_019828785	XM_012531735	XM_014829671
C4ORF46	XM_001374937	XM_020994039	XM_023505890	XM_027866881	XM_007951643	XM_006867920	XM_003418495	XM_004382047	XM_002745286			XM_003500208	XM_023252730	XM_004266158	XM_014829675	XM_005666666
C4ORF47	XM_001363274	XM_021007657	XM_003773012	XM_027837532	XM_007948374	XM_006834508	XM_023551198	XM_012557393	XM_008992368	XM_002709497		XM_027441711		XM_004281724	XM_014839530	XM_005671714
C4ORF48	XM_007497275	XM_020992055		XM_027836587			XM_023549760	XM_004383567	XM_008993708			XM_027386701	XM_011281939			XM_003128813
C4ORF50		XM_020992290	XM_012552334	XM_027836606					XM_017970080			XM_027386718	XM_019829788		XM_014843263	XM_021100975
C4ORF51	XM_007496265		XM_023505960				XM_023557101	XM_004378868	XM_008992626	XM_017347314		XM_027435446			XM_014838126
C4ORF54				XM_027853364				XM_023734712				XM_027385147
C5	XM_001369566	XM_020990573	XM_003757080		XM_007936754	XM_006865724	XM_003407773	XM_004372110	XM_017975868	XM_008273377	XM_001079130		XM_023242658	XM_004269272	XM_014830413	NM_001001646
C5AR1	XM_007491957	XM_020978453		XM_027845869	XM_007943040	XM_006868433	XM_023543193	XM_023736258	XM_008988284	XM_002722868	NM_053619	XM_027441153	XM_023245544	XM_012533572	XM_014863037	NM_001244215
C5AR2	XM_007491956	XM_020978511			XM_007942874	XM_006868432	XM_010586470	XM_023736259	XM_008988287	XM_008250810	XM_006228352	XM_027431049	XM_006941078	XM_004271117	XM_014863036	XM_013998536
C5ORF15	XM_001371136	XM_020991175	XM_023503722	XM_027849334	XM_007943752	XM_006872910	XM_003404779	XM_004384722	XM_002744591	XM_008255005		XM_027427556	XM_023255148	XM_012537556	XM_014856744	XM_003123938
C5ORF22	XM_007486840	XM_020995803	XM_023495932	XM_027868752	XM_007951607	XM_006873508	XM_023545631	XM_004385221	XM_002745063	XM_008262094		XM_027401245	XM_006928091	XM_004266032	XM_014866312	XM_003359737
C5ORF24	XM_007473371	XM_020991232			XM_007943771	XM_006866084	XM_010590752	XM_004384708	XM_008985088	XM_008255028		XM_027409764	XM_003980776	XM_012537554	XM_014828446	XM_005655017
C5ORF30	XM_007486250	XM_020974003	XM_023495735	XM_027869196	XM_007942494	XM_006872310	XM_010589690	XM_023730163	XM_008991730	XM_017344633		XM_027438899	XM_019837708	XM_012537287	XM_014841191	XM_021084594
C5ORF34	XM_016431581	XM_020996621	XM_012541408	XM_027863315	XM_007954012	XM_006865752	XM_003408017	XM_004388450	XM_002745019	XM_017344710		XM_027401404		XM_004265949	XM_014831525	XM_021077011
C5ORF46	XM_007474093		XM_012552650	XM_027841979	XM_007943579	XM_006874494		XM_004384958	XM_017968746	XM_008255202		XM_027400824	XM_019834037	XM_004280380	XM_014854811	XM_003354349
C5ORF47	XM_007474036		XM_003756840		XM_007951668	XM_006864844	XM_023552826	XM_004371307	XM_017965245	XM_017341584		XM_027435501		XM_012533823	XM_014832852	XM_021076960
C5ORF49	XM_003340595	XM_021004403	XM_003759616	XM_027869140	XM_007955661	XM_006875345		XM_023734805	XM_002745131			XM_027400001	XM_023239645	XM_004274497	XM_014828436	XM_003134147
C5ORF51	XM_007487409	XM_020996379	XM_012541421	XM_027863516	XM_007950531	XM_006877359	XM_010588118	XM_004388455	XM_002745022	XM_002714125		XM_027401380	XM_003981436		XM_014867415	XM_003133915
C5ORF52	XM_007490559	XM_020996535	XM_003762713	XM_027864213	XM_007953961		XM_003419137	XM_004379099	XM_008984045	XM_002719709		XM_027387296	XM_006938593		XM_014834633	XM_021073685
C5ORF58	XM_016428678	XM_020992407	XM_012552371				XM_023551374	XM_012560104	XM_008991125		XM_017604031		XM_023259707	XM_012533820	XM_014850882	XM_021076823
C5ORF63	XM_003340585	XM_021009608	XM_003759510	XM_027869203	XM_007942244	XM_006870685	XM_023548567	XM_023738693	XM_008991596	XM_008254972		XM_027400932	XM_023254754	XM_012536766	XM_014859532	XM_005661608
C6	XM_007487412	XM_020996319	XM_023496114	XM_027863503	XM_007950533	XM_006875400	XM_003407898	XM_004388437	XM_002745024	XM_008262156	XM_008760750	XM_027401376	XM_019811437	XM_004265963	XM_014867417	NM_001097449
C6ORF118	XM_007484877	XM_020970429	XM_012549458	XM_027841238	XM_007955634	XM_006871186	XM_023559357	XM_004368942		XM_017345482		XM_027401120	XM_023254559	XM_012536406	XM_014858377
C6ORF120	XM_001371762	XM_020972080	XM_023503380	XM_027854803	XM_007950483	XM_006876174	XM_003421985	XM_004368774	XM_008995401			XM_003504052	XM_023254624	XM_004278848	XM_014865753	XM_003480211
C6ORF132	XM_016431068	XM_020979752	XM_003769060	XM_027838428	XM_007936316	XM_006860593	XM_023544243	XM_004379453	XM_008994430	XM_017345122		XM_027389118	XM_023253972	XM_004267797	XM_014830808	XM_021098692
C6ORF136	XM_007483499	XM_020974254	XM_003768888		XM_007951404	XM_006875683	XM_023541663	XM_004390373	XM_003732612	XM_002714333		XM_027388636	XM_019830173	XM_012539207	XM_014832280	XM_013977602
C6ORF15	XM_007483515	XM_020974044	XM_023502863		XM_007951461	XM_006875677	XM_003422448	XM_004390400	XM_002746316	XM_002714304		XM_027438954		XM_004286633	XM_014837906	NM_001128447
C6ORF163	XM_007484301	XM_020976315	XM_003769265	XM_027854324	XM_007951007	XM_006870665	XM_003404088	XM_004388993		XM_002714466		XM_027403396	XM_011282471	XM_004264842	XM_014848446	XM_003121282
C6ORF201		XM_020973816			XM_007935386	XM_006870572	XM_023557605	XM_023741742	XM_017970938			XM_027409237			XM_014839740
C6ORF226	XM_016431082	XM_020976859					XM_010589079	XM_023734219	XM_008994436			XM_027389159	XM_006931761		XM_014837386	XM_005666004
C6ORF47	XM_007483537	XM_020974080	XM_003768926	XM_027876696	XM_007951359	XM_006875598	XM_003422277	XM_004390746	XM_008994152	XM_008262578		XM_003516176	XM_006931560	XM_004286597	XM_014831622	NM_001244686
C6ORF52	XM_007487963	XM_021009895	XM_003760184	XM_027835954	XM_007952195	XM_006864127	XM_023557610	XM_023725364	XM_017970926	XM_017344899			XM_003985816	XM_004286977	XM_014844407	XM_021098146
C6ORF58	XM_007484526	XM_020987178	XM_003770610		XM_007946608	XM_006834729			XM_002746943	XM_002714720		XM_027398406	XM_003986539
C6ORF62	XM_001366658	XM_020986848	XM_003760128	XM_027852387	XM_007949813	XM_006872830	XM_003416439	XM_004383984	XM_017970859	XM_002714223		XM_027409335	XM_003985742	XM_004273520	XM_014851608	XM_001928389
C6ORF89	XM_007483803	XM_020999392	XM_012549020	XM_027876334	XM_007939407	XM_006860574	XM_023546204	XM_023734144	XM_017975760	XM_008262848		XM_027394441	XM_019830528	XM_012532244	XM_014830912	XM_021098652
C7	XM_007487414	XM_020996285	XM_012541419	XM_027863363	XM_007950535	XM_006875404	XM_023545637	XM_023742497	XM_002745039	XM_008262152	XM_001054007	XM_003503293	XM_019811479	XM_004265964	XM_014867420	NM_214282
C7ORF25		XM_020964479	XM_012543819	XM_027835958	XM_007941237	XM_006832109	XM_023544238	XM_023738312	XM_017975142	XM_008261673		XM_027409401	XM_006929094	XM_004263320	XM_014841339	XM_003360210
C7ORF26	XM_016424096	XM_020995571	XM_012543119	XM_027859772	XM_007941056	XM_006859768	XM_023555952		XM_017964884			XM_027413569	XM_023246503	XM_004268945	XM_014856041	XM_021086073
C7ORF31	XM_007507948	XM_020993201	XM_012551774	XM_027872186	XM_007946497	XM_006832201	XM_003407069	XM_004377469	XM_008985741	XM_008261548		XM_027429611	XM_003982869		XM_014838998	XM_021078695
C7ORF50	XM_016423909	XM_020978697	XM_012542801	XM_027874516	XM_007943124	XM_006859885	XM_023555903	XM_023740250	XM_008989135			XM_027413478	XM_023246549	XM_012532595	XM_014846651	XM_013987679
C7ORF57	XM_016424567	XM_020977766	XM_012543739	XM_027836932	XM_007944145	XM_006876508	XM_023544205	XM_004389463				XM_027388127	XM_006929068	XM_004278117	XM_014828395	XM_021078839
C7ORF61		XM_020979087	XM_012548812		XM_007955834	XM_006859630	XM_023541731	XM_023741090		XM_002711922	XM_017598499		XM_003998481	XM_004269030
C8A	XM_007480523	XM_020976904	XM_012547583	XM_027852714	XM_007947415	XM_006839819	XM_010591330	XM_012555199	XM_002750872	XM_008263970	NM_001106670	XM_027402333	XM_019837087	XM_004273796	XM_014844681	NM_001097450
C8B	XM_007480518				XM_007947402	XM_006839877	XM_003411054	XM_004368986	XM_002750874	NM_001082668	XM_006238495	XM_003495749	XM_003990136	XM_004273795	XM_014844679	NM_001097451
C8G	XM_007475395	XM_020981834	XM_023494376	XM_027852357	XM_007947053	XM_006863796	XM_023542194	XM_004391067	XM_009005726		NM_001106555	XM_027422890	XM_006939670	XM_004285033	XM_014863768	NM_001097452
C8ORF33	XM_016424218	XM_021006266	XM_012543345		XM_007956095		XM_023544590	XM_004387456	XM_008982945			XM_027403884	XM_006943479	XM_012531447	XM_014858260	XM_005655305
C8ORF34	XM_007487223	XM_021002130	XM_003759721		XM_007947356		XM_003408214	XM_023727760		XM_002710514		XM_027398842	XM_019822764	XM_004274945	XM_014838484	XM_021090806
C8ORF37	XM_007488134	XM_020968798	XM_012541726	XM_027849930	XM_007934854	XM_006859204	XM_003408400	XM_004370758	XM_008982935	XM_002710701		XM_027403493	XM_003999996	XM_004275368	XM_014841698	XM_001924281
C8ORF48				XM_027842681	XM_007948881	XM_006878356	XM_010592563	XM_004382810				XM_003497953	XM_011281405	XM_004277164	XM_014847811	XM_005674591
C8ORF58	XM_007476482	XM_020975763	XM_023494771	XM_027853865			XM_003412380	XM_023736633	XM_008979139			XM_027390231	XM_006930643
C8ORF74	XM_007476956	XM_020985150	XM_003758083	XM_027853782	XM_007959239	XM_006864426	XM_003412453	XM_004382199	XM_017963583	XM_002709443		XM_027390041	XM_023252650	XM_004270716	XM_014852090	XM_021073214
C8ORF76	XM_001381187	XM_020964969	XM_003760366	XM_027854001		XM_006830686		XM_023728158	XM_002759255	XM_008255876			XM_023248226	XM_004265344	XM_014838045	XM_013996506
C8ORF82	XM_007488812	XM_020995385	XM_003760559	XM_027859880	XM_007956102	XM_006830788		XM_004387406	XM_002759161				XM_023248284	XM_004265279		XM_021090544
C8ORF88	XM_016431816	XM_020972866	XM_012550030	XM_027856971			XM_023545858	XM_004370783	XM_008982877	XM_008255719		XM_027403554	XM_023248411			XM_021089134
C8ORF89	XM_016431466	XM_020971058	XM_023495965				XM_003408223	XM_012554432	XM_008982771	XM_008255657		XM_027398816	XM_006943265			XM_021089234
C9	XM_007487420	XM_020996173	XM_003759932	XM_027863393	XM_007951590	XM_006874684	XM_023545636	XM_023742019	XM_002745043	NM_001082346	NM_057146	XM_027401355	XM_019811604	XM_004265974	XM_014831264	NM_001097448
C9ORF116	XM_001372515	XM_020981913	XM_003757462	XM_027869665	XM_007954288	XM_006863818	XM_003422730	XM_004388657	XM_002743457			XM_027423051	XM_003996030	XM_004285018	XM_014863312	XM_013993957
C9ORF131	XM_016424046	XM_020977038	XM_023497632	XM_027839391	XM_007947026	XM_006863168	XM_023545172	XM_023727337	XM_017974378	XM_008271449		XM_027403282	XM_006939259	XM_004271517	XM_014866104	XM_013986268
C9ORF135	XM_007498568	XM_021001800	XM_003761651	XM_027839164	XM_007938409	XM_006835001	XM_003407397	XM_004375846		XM_002708236				XM_004276411	XM_014845991	XM_021064735
C9ORF152		XM_020964427			XM_007936776	XM_006864681	XM_003407534	XM_004372354	XM_002743190	XM_002708129		XM_027403040	XM_023242557	XM_004269396	XM_014834497	XM_003122069
C9ORF16	XM_007475070	XM_020965795	XM_023494275	XM_027869278	XM_007944285	XM_006834813		XM_023730769	XM_009003472			XM_027423816	XM_003995928	XM_004269166	XM_014863619	XM_001927625
C9ORF24	XM_007498871	XM_020966976	XM_003761772	XM_027839706	XM_007950664	XM_006863160	XM_010587864	XM_004372323	XM_008998521	XM_017340773		XM_027403333	XM_023242396	XM_004275096	XM_014857411	XM_021064682
C9ORF40	XM_001372659	XM_021008590	XM_012542861	XM_027874868	XM_007938528	XM_006834924	XM_003407362	XM_004383289	XM_017972955	XM_002708210		XM_027406550		XM_004276381		XM_003121960
C9ORF43	XM_007474988	XM_020965495	XM_003757356	XM_027869600	XM_007936763	XM_006865730	XM_023545344	XM_023727366	XM_017975721			XM_027400312	XM_019816375	XM_004269390	XM_014828013	XM_021067775
C9ORF50	XM_007475131	XM_020973519	XM_012553946		XM_007944353	XM_006834987	XM_023545301	XM_023730619	XM_009004168			XM_027423197		XM_012532775	XM_014863488	XM_021085475
C9ORF57	XM_007498559	XM_021001785	XM_012544086		XM_007939561	XM_006835002	XM_023545295		XM_017975797	XM_008256392				XM_012535419	XM_014848653	XM_021085097
C9ORF64	XM_007498969	XM_020966927	XM_003761811		XM_007938914	XM_006834959	XM_003407792	XM_023735775	XM_017972554			XM_027409721	XM_003995439	XM_004285366	XM_014828536	XM_003357707
C9ORF72	XM_007498100	XM_020973023	XM_003762822	XM_027839608			XM_010587886		XM_017973996	XM_008250224		XM_027403386	XM_023242376			XM_013980199
C9ORF78	XM_007475270	XM_020973490	XM_012553971	XM_027869613	XM_007944230	XM_006834867	XM_003407598	XM_004375756	XM_002743377			XM_027423899	XM_011288375	XM_004269103	XM_014863481	XM_003122220
C9ORF85	XM_001373348	XM_021001783	XM_003761642	XM_027839215		XM_006878355	XM_003407390	XM_023737756	XM_002742852	XM_002708205		XM_027406536	XM_003995404	XM_004276389	XM_014848826	XM_013993617
CA1	NM_001032970	XM_020995751			XM_007956185		XM_003408372		XM_003734967	XM_017341428		XM_027398737	XM_003999944	XM_004276154	XM_014839132
CA10	XM_001369655	XM_020972736	XM_003767978	XM_027870533	XM_007941858	XM_006832414	XM_010594310	XM_004377910	XM_002748412	XM_008271275		XM_027424299	XM_003996677	XM_004271808	XM_014833914	XM_021067240
CA11	XM_007506707	XM_021003790	XM_023501080	XM_027860555	XM_007958101	XM_006868167	XM_023543273	XM_004381685	XM_002762329	XM_008252424		XM_027440935	XM_003997530	XM_004271082	XM_014852223	XM_005664669
CA12	XM_016427997	XM_020968642	XM_023497758	XM_027851573	XM_007958022	XM_006831556	XM_023558316	XM_023729702	XM_008990471	XM_017347899		XM_027411289	XM_023255241	XM_012534769	XM_014850704	XM_021094163
CA13		XM_020995754			XM_007956186	XM_006859239	XM_023545844	XM_004386590	XM_002759039	XM_002710668		XM_027398738	XM_003999943	XM_004276155	XM_014839135
CA14	XM_007485368	XM_021004375	XM_012549680		XM_007950957	XM_006861360	XM_003409500	XM_004389590	XM_008984267	XM_002715607		XM_027418174	XM_019837770	XM_004285136	XM_014865404	XM_021089915
CA2		XM_020995738			XM_007956193	XM_006859237	XM_003408241	XM_023725895	XM_002759040	NM_001195708		XM_027417302	XM_003999946	XM_012535340	XM_014839130
CA3	XM_001366608	XM_020995741			XM_007956184		XM_003408373	XM_004370797	XM_008982857	XM_017341425		XM_027398736	XM_003999945	XM_004276153	XM_014839131	NM_001008688
CA4	XM_007481749	XM_020991434	XM_003767998	XM_027870635	XM_007947926		XM_003414364	XM_004378095	XM_002748161	NM_001082372		XM_027426393	XM_003996604	XM_004271727	XM_014862288	NM_001243920
CA5A	XM_007477276	XM_020989461		XM_027847696	XM_007939223	XM_006860276	XM_003418066	XM_004377800	XM_017966881	XM_017339451	XM_006255782	XM_016963610	XM_019820178	XM_004280141	XM_014867661	XM_021093672
CA5B	XM_007500869	XM_021007407	XM_003765553	XM_027835446	XM_007957130	XM_006835688	XM_010595768	XM_012558381	XM_017968364	XM_017349800	XM_006256859	XM_027432616	XM_019823581	XM_012532935	XM_014857654	XM_005673450
CA6	XM_007493033	XM_020979668	XM_012547269	XM_027843980	XM_007942655	XM_006873118	XM_010593407	XM_004385175	XM_017973967	XM_002716163		XM_027386273	XM_003989566	XM_004272360	XM_014866958	NM_001144116
CA7	XM_016427669	XM_020989439	XM_003758756		XM_007940228	XM_006863592	XM_003417135	XM_004371516	XM_008986013	XM_008257396		XM_027405749	XM_011290124	XM_004280888	XM_014854297	XM_021094020
CA8	XM_001368314	XM_021005956	XM_003759751		XM_007939479	XM_006874043	XM_003408321	XM_023727774	XM_002758936	XM_017341320			XM_023248778	XM_004274987	XM_014857806	XM_021089339
CA9	XM_001378175	XM_020977077	XM_023497631	XM_027839422	XM_007947016	XM_006863079	XM_023545154	XM_004372380	XM_008999055	XM_008269532		XM_027403242	XM_003995606	XM_012533652	XM_014866054	XM_021065725
CAAP1	XM_016423838	XM_020970036	XM_023497360	XM_027839725	XM_007948133	XM_006863007	XM_003407327	XM_004387743	XM_002742985	XM_002707954	XM_006238400	XM_027400414	XM_003995527	XM_004275057	XM_014853389	XM_021062724
CAB39	XM_007485852	XM_020972098	XM_023503750	XM_027875247	XM_007942101	XM_006866730	XM_023557769	XM_023724495	XM_002749874	XM_002712517	NM_001106924	XM_027397438	XM_023259793	XM_004262607	XM_014836045	XM_021075733
CAB39L	XM_007495411	XM_020993769	XM_003764571	XM_027848329	XM_007946350	XM_006837696	XM_010592630	XM_023731550	XM_017971387	XM_002720727	XM_006252100	XM_027390438	XM_019826173	XM_012534745	XM_014838940	XM_021065318
CABCOCO1			XM_003755058	XM_027840733			XM_023546980					XM_027437458	XM_023240481
CABIN1	XM_016427427	XM_020977567		XM_027845616	XM_007957396	XM_006874951	XM_023559195	XM_023740550	XM_017978527	XM_017338497	NM_053575	XM_027394216	XM_019814696	XM_012535248	XM_014866266	XM_013983139
CABLES1	XM_007487622	XM_020968750	XM_023496206		XM_007935614	XM_006835117	XM_003406767	XM_004387934	XM_017963919	XM_017344273	NM_001107404	XM_027404329	XM_023241812	XM_004273758	XM_014837277	XM_021097743
CABLES2	XM_016428113	XM_020981536	XM_023494466	XM_027850131	XM_007954716	XM_006873393	XM_023540833		XM_002747742		XM_008762585	XM_027419889	XM_023251032	XM_012537620	XM_014849286	XM_001924509
CABP1	XM_007489978	XM_021008021	XM_023497076	XM_027865154	XM_007938224	XM_006865437	XM_003419255	XM_004379010	XM_017976426	XM_017349512	NM_001033675	XM_027437358	XM_023241491	XM_004281412	XM_014862465	XM_001928684
CABP2	XM_007505662	XM_020968270		XM_027856247		XM_006861059	XM_003419543		XM_009008575		XM_008774754	XM_027408734	XM_019812760	XM_004278023	XM_014844967	XM_021083295
CABP4	XM_001378748	XM_020968251	XM_012553072		XM_007944941	XM_006861060	XM_023559540	XM_004383896	XM_002755582		NM_001108926		XM_003993744	XM_004278015	XM_014844706	XM_021082755
CABP5		XM_021003792	XM_003766396	XM_027859339	XM_007943028		XM_003406761	XM_004381620	XM_002762316	XM_002723818	XM_006228329		XM_003997694	XM_004271103	XM_014852332	XM_013998554
CABP7	XM_007490562	XM_020996558		XM_027862036	XM_007947998	XM_006869226	XM_023559251	XM_004378922	XM_003732119	XM_008274687	NM_001007730	XM_027438593	XM_011287735	XM_004283743	XM_014834125	XM_021072790
CABYR	XM_007487600	XM_020968678	XM_012541501		XM_007935577	XM_006835024	XM_023543930	XM_023742063	XM_008979625	XM_008261151	XM_008771956	XM_027404351	XM_023241830	XM_004273747	XM_014828249	NM_001348767
CACFD1	XM_016427613	XM_020981989	XM_003757451	XM_027869639	XM_007954310	XM_006863719	XM_003420453	XM_004388673	XM_002743453	XM_002724273	XM_006233756	XM_027423009	XM_023242984	XM_004284999	XM_014863339	XM_021071301
CACHD1	XM_001380586	XM_020993119	XM_012547566	XM_027873998	XM_007959187	XM_006862460	XM_003411041	XM_004369017	XM_009001398	XM_002715945	NM_001191758	XM_027400500	XM_023258777	XM_004281616	XM_014855338	XM_021096540
CACNA1A	XM_007489096	XM_020995037	XM_023496787	XM_027851278	XM_007954375	XM_006874309	XM_023552326	XM_023724768	XM_017967285	NM_001101693	XM_008772347	XM_027406219	XM_023246121	XM_004277439	XM_014861651	XM_021083710
CACNA1B	XM_016429532	XM_020981687	XM_023494390	XM_027849985	XM_007947083	XM_006863647	XM_023541891	XM_004390689	XM_002806543	NM_001082191	XM_008761578	XM_027422788	XM_023243153	XM_012538700	XM_014828096	XM_021081036
CACNA1C	XM_016425471	XM_021001676	XM_012550808	XM_027857289	XM_007937025	XM_006862777		XM_023735710	XM_017975862	NM_001136522	NM_012517	XM_027435167	XM_023256599	XM_012539281	XM_014854192	XM_021092981
CACNA1D	XM_007500613	XM_020970571	XM_023498352	XM_027835866	XM_007937241	XM_006862051	XM_023548102	XM_004368621	XM_017964971	XM_017343881	XM_017600056	XM_027389320	XM_019822894	XM_004267920	XM_014827080	XM_021068970
CACNA1E	XM_016429502	XM_020984357	XM_003767485	XM_027868457	XM_007937648	XM_006872553	XM_023549139	XM_004372885	XM_002807705	NM_001101716	XM_006250069		XM_023247748	XM_004269826	XM_014845376	XM_021102614
CACNA1F	XM_016426575	XM_020976496	XM_023507242	XM_027841187	XM_007958379	XM_006878415	XM_023557838	XM_004376838	XM_017968271	XM_008272642	XM_017601894	XM_027433183	XM_023249415	XM_004281928	XM_014834555	XM_021080219
CACNA1G	XM_016427005	XM_020972560	XM_023503863	XM_027870308	XM_007941879	XM_006832434	XM_003414620	XM_023732607	XM_008997366	XM_008271296	XM_017597180	XM_027424358	XM_023244164	XM_004282562	XM_014833818	XM_021067186
CACNA1H	XM_007499288	XM_021006726	XM_012543240	XM_027863001	XM_007957498	XM_006873850	XM_023557311	XM_023728541	XM_017963314		XM_008767532	XM_027435940	XM_023246207	XM_004270474	XM_014849022	XM_021086865
CACNA1I	XM_016425444	XM_020982662	XM_023504351	XM_027871198	XM_007941688	XM_006865169	XM_023559982	XM_004373878	XM_017969238	XM_017342169	NM_020084	XM_027404045	XM_023257494	XM_004279506	XM_014858933	XM_021093102
CACNA1S	XM_001368020	XM_021003015	XM_003767561	XM_027843415	XM_007941104	XM_006834155	XM_023548252	XM_004375359	XM_017966444	NM_001101720	NM_053873	XM_027417492	NM_001038605	XM_004285417	XM_014829351	XM_021064504
CACNA2D1	XM_016426056	XM_020984465	XM_023504736	XM_027838803	XM_007944890	XM_006834341	XM_023544473	XM_004381473	XM_017975399	NM_001082276	XM_006235981	XM_027393489	XM_011280348	XM_004263413	XM_014855379	XM_013979785
CACNA2D2	XM_007499949	XM_020999287	XM_003762315	XM_027837175	XM_007952009	XM_006873646	XM_023547660	XM_012557576	XM_017964669	XM_017343841	XM_006243734	XM_027414454	XM_023249003	XM_004267845	XM_014840323	XM_021068818
CACNA2D3	XM_016424623	XM_020970614	XM_023498344	XM_027835883	XM_007937248	XM_006862056	XM_003409836	XM_004368627	XM_002758439	XM_017344261	XM_017600077	XM_027389601	XM_023249840	XM_004267927	XM_014868767	XM_021068976
CACNA2D4	XM_007503830	XM_021001688	XM_012550806	XM_027857342	XM_007937030		XM_003410759	XM_004381277	XM_017976536	XM_008259811	NM_001191751	XM_027435166	XM_003988301	XM_004279125	XM_014854156	XM_021092500
CACNB1	XM_007482324	XM_020997753	XM_023502370	XM_027873320	XM_007942020	XM_006832543	XM_023553637	XM_004378019	XM_002806857	XM_008271096	XM_006247410	XM_027424055	XM_019817811	XM_004282714	XM_014833694	XM_005653939
CACNB2	XM_007504907	XM_020966895	XM_023505092	XM_027847928	XM_007936340	XM_006869884	XM_010590886	XM_023735083	XM_002750082	XM_017347581	XM_017600433	XM_027405258	XM_019834007	XM_004278620	XM_014846024	XM_021064821
CACNB3	XM_001364428	XM_020977193	XM_023500942	XM_027844476	XM_007937867	XM_006870101	XM_023555858	XM_004388275	XM_009003704	NM_001101715	XM_006257330	XM_027396465	XM_003988622	XM_004274385	XM_014850028	XM_021091588
CACNB4	XM_007494033	XM_020970344	XM_012544714	XM_027835137	XM_007934930	XM_006834543	XM_003405844	XM_004375383	XM_017973482	XM_017342849	XM_017591999	XM_027385321	XM_019838111	XM_004276807	XM_014831124	NM_213750
CACNG1	XM_001370308	XM_021000930	XM_003768573	XM_027872670	XM_007959708	XM_006833596	XM_003417297	XM_004374201	XM_002748641	XM_008271101	NM_019255	XM_027425301	XM_003997076	XM_004275400	XM_014848018	XM_021066261
CACNG2	XM_007503486	XM_020982499	XM_003771121	XM_027871930	XM_007958770	XM_006865224		XM_004373818	XM_009010200	XM_008257078	XM_017595135	XM_003514601	XM_011284199	XM_004279434	XM_014851203	XM_021091537
CACNG3	XM_007499047	XM_020995430	XM_003761878	XM_027859747	XM_007951797	XM_006867192	XM_003418821	XM_004373343	XM_002756002	XM_002711827	NM_080691	XM_027410281	XM_003998761	XM_004268585	XM_014829750	XM_003124542
CACNG4	XM_001370279	XM_021000994		XM_027873102	XM_007959707	XM_006833733	XM_003417210	XM_004374200	XM_008997619	XM_008271811	NM_080692	XM_016975320	XM_019818133	XM_004275401	XM_014848020	XM_003131272
CACNG6		XM_021003717	XM_003766500	XM_027860566	XM_007956956	XM_006868318	XM_023544177	XM_004381882	XM_008988596	XM_002723346	NM_080694	XM_007650268	XM_011289609	XM_004285680	XM_014856479	XM_021094902
CACNG7		XM_021004089		XM_027860491	XM_007956935	XM_006868320	XM_003406853	XM_004381739	XM_008988594	NM_001171389	NM_080695	XM_027441604	XM_003997446	XM_004285690	XM_014856477	XM_003127406
CACNG8		XM_021003569		XM_027860565	XM_007956957	XM_006868319	XM_023544095	XM_004381881	XM_008988595	XM_008251656	NM_080696		XM_023245883	XM_004285689	XM_014856695
CACTIN	XM_007489166	XM_020969334	XM_012542127	XM_027851213	XM_007951026	XM_006868947	XM_023540980	XM_004378644	XM_003735444		XM_008765126	XM_016977588	XM_023243732	XM_004286326	XM_014843043	XM_021084097
CACUL1	XM_001377037	XM_020988196	XM_023495660	XM_027851557	XM_007936920	XM_006831398	XM_003409102	XM_004374887	XM_002756633	XM_008270596	XM_006231678	XM_027406853	XM_003994457	XM_004265782	XM_014849297	XM_003483565
CACYBP	XM_001365424	XM_020970536	XM_023501788	XM_027868559	XM_007947091	XM_006878243	XM_023549252	XM_004372839	XM_008984976	XM_002714999	NM_001004208	XM_027417264	XM_011290910	XM_004269784	XM_014845353	XM_013989620
CAD	XM_007475999	XM_020983838	XM_023501516	XM_027850413	XM_007938854	XM_006835199	XM_003411938	XM_004377613	XM_017964470	XM_017340865	NM_001105710	XM_027424483	XM_006930444	XM_004268134	XM_014850358	XM_021087696
CADM1	XM_016433843	XM_020989713	XM_023499443	XM_027857514	XM_007936509	XM_006833846	XM_023558163	XM_012558183	XM_017977552	XM_008261026	XM_017595728	XM_027412060	XM_023239124	XM_012534265	XM_014855517	XM_021062873
CADM2	XM_007500738	XM_020970708	XM_003765518	XM_027874175	XM_007948799	XM_006864647	XM_010590375	XM_004371338	XM_002761296	XM_008267104	NM_001047102	XM_027412420	XM_019839555	XM_004272650	XM_014865914	XM_021071358
CADM3	XM_007481670	XM_020977729	XM_003767885	XM_027840069	XM_007947685	XM_006861629	XM_023554153	XM_004390455	XM_002760154	XM_002715281	XM_006250323	XM_027418931	XM_023248000	XM_004284468	XM_014848313	XM_003481427
CADM4	XM_003341043	XM_021003778		XM_027858241	XM_007943115	XM_006871501	XM_023544024	XM_004388815	XM_002762274	XM_017339114	NM_001047107		XM_023245350	XM_004271208	XM_014868283	XM_021094480
CADPS	XM_007499998	XM_020976386	XM_012543544	XM_027864021	XM_007937299	XM_006862100	XM_003410034	XM_023727714	XM_008981959	XM_008260872	NM_013219	XM_027389351	XM_019823806	XM_004267976	XM_014868649	XM_021069125
CADPS2	XM_007504215	XM_020966374	XM_023504837	XM_027855138	XM_007952800	XM_006859326	XM_010587388	XM_004386536	XM_003733680	XM_008258263	XM_017592964	XM_027389980	XM_023250526	XM_004265503	XM_014839148	XM_013985670
CAGE1	XM_007487989	XM_021009873	XM_012541664	XM_027844530	XM_007935382	XM_006864132	XM_023557671	XM_023742910	XM_017970930	XM_017344883	NM_001012052	XM_027436296	XM_023253705	XM_012537179	XM_014842501	XM_021100156
CALB1	XM_001368589	XM_020979722	XM_003770310	XM_027836990	XM_007948740	XM_006859230	XM_003408382	XM_004370785	XM_002759055	NM_001082112	NM_031984	XM_027403558	XM_003999958	XM_004283227	XM_014853406	NM_001130226
CALB2	XM_016430056	XM_020963574	XM_012540978	XM_027857947	XM_007940340	XM_006860184	XM_003417070	XM_004387792	XM_008986184	XM_002711709	NM_053988	XM_027406116	XM_011290221	XM_004273241	XM_014840832	NM_001194980
CALCA			XM_003773568	XM_027852520				XM_004369672	XM_002754995		NM_001033955
CALCB	XM_016423413	XM_021005540							XM_002754996		NM_138513		XM_019812104			NM_001102473
CALCOCO1		XM_020966203	XM_023505573	XM_027858356	XM_007949495	XM_006869947	XM_003405056	XM_004373959	XM_003733757	XM_017341916	NM_139190		XM_003988778	XM_004274237	XM_014836317	XM_021091720
CALCOCO2	XM_007482369	XM_020997342	XM_023502415	XM_027873049	XM_007941953	XM_006833655	XM_023553617	XM_023732792	XM_008997419	XM_017349164	XM_008775811	XM_027424232	XM_006940233	XM_004282658	XM_014833753	XM_003131552
CALCR	XM_007506636	XM_020978575		XM_027835944	XM_007939809	XM_006834291	XM_003407144	XM_004389658	XM_017975726	XM_008261488	NM_053816	XM_027389848	XM_003982757	XM_004265594	XM_014833473	XM_021102244
CALCRL	XM_016433736	XM_020977549	XM_003764037	XM_027865882	XM_007959411	XM_006864031	XM_010586377	XM_004385595	XM_003733201	XM_008258822	XM_006234438	XM_007646623	XM_011285418	XM_004276919	XM_014852906	XM_005672014
CALD1	XM_007504346	XM_021002361	XM_003771628	XM_027842286	XM_007952923	XM_006861229	XM_023539965	XM_023737132	XM_009003024	XM_017342616	XM_006236262	XM_016978921	XM_019825826	XM_012533885	XM_014839377	XM_005673143
CALHM1	XM_001378528	XM_020967782	XM_003755407	XM_027851451	XM_007939875	XM_006831312	XM_003409137	XM_004370106	XM_002756574	XM_002718596	NM_001109168	XM_003512141	XM_003994382	XM_004265887	XM_014829127
CALHM2	XM_007479083	XM_020967792	XM_003755430	XM_027852194	XM_007939876	XM_006831311	XM_023546761	XM_023741127	XM_017979281	XM_008270442	NM_001008306	XM_027407093	XM_023240884	XM_004265888	XM_014829116
CALHM3	XM_007479199	XM_020967775	XM_003755429	XM_027851633	XM_007939874	XM_006831313		XM_004370107	XM_002756575	XM_017348530	XM_017589592	XM_027407085	XM_019814150	XM_004265932	XM_014829128	XM_021073163
CALHM4			XM_003769388	XM_027848628			XM_003404269					XM_027402080
CALHM5			XM_012549303				XM_010597334					XM_027402120	XM_003986482
CALHM6			XM_023503180									XM_003504000	XM_023254277
CALM1	XM_001371471	XM_021000277	XM_003756161	XM_027844631	XM_007944488	XM_006839576	XM_003408819	XM_004391287	XM_002754194	XM_008271925	NM_031969	XM_027419102	XM_023255948	XM_004262335	XM_014832081	NM_001244210
CALM2	XM_001375500	XM_021001227	XM_012540237	XM_027865136	XM_007944404	XM_006839429	XM_010597275	XM_004369486	XM_008980735	NM_001195640	NM_017326	XM_007652135	XM_003983965	XM_004264980	XM_014833107	XM_003125163
CALM3	XM_007491977	XM_020978508			XM_007942889	XM_006868440		XM_023736250	XM_017967857	XM_017338808	NM_012518	XM_007651153	XM_011289830	XM_004271137	XM_014863045	NM_001244209
CALML4	XM_007479622	XM_020982538	XM_023498415	XM_027851829	XM_007958700	XM_006866577	XM_023558369	XM_023729757	XM_017976717	XM_008268840	NM_001127575	XM_027414801	XM_023255141	XM_004276234	XM_014866348	NM_001244619
CALML6		XM_020971847	XM_003763318	XM_027855201	XM_007945429			XM_004391244	XM_017975062				XM_023257961	XM_004272544	XM_014863080	XM_021097588
CALN1	XM_007485687	XM_021007065	XM_003770066	XM_027861507		XM_006859717	XM_003416548	XM_023735306	XM_008981313	XM_017342575	NM_001077201	XM_027403615	XM_023246902	XM_004268763	XM_014842268	XM_021086355
CALR	XM_007489128	XM_020995316	XM_003760668	XM_027851079	XM_007954394	XM_006874264	XM_010593280	XM_004389741	XM_002761788	XM_017346308	NM_022399	NM_001244122	XM_003981922	XM_004277455	XM_014861730	NM_001174133
CALR3	XM_007489732	XM_020969435	XM_012542380	XM_027845445	XM_007945317	XM_006877110	XM_003413039	XM_004384424	XM_002761870	XM_002722093	NM_001012212	XM_027394879	XM_011290407	XM_004277599	XM_014865897	XM_003123473
CALU	XM_001366469	XM_021002302	XM_023504856	XM_027840144	XM_007955414	XM_006861110	XM_010587397	XM_023737090	XM_002752032	NM_001082734	NM_022535	XM_027391356	XM_003983017	XM_004272225	XM_014854304	XM_003484023
CALY	XM_016428534	XM_020994462	XM_003754943	XM_027846312	XM_007936870	XM_006867456	XM_010599272	XM_004374997	XM_017963303	XM_008270647	NM_001190399	XM_027409056	XM_023241166	XM_004265693	XM_014856876	XM_021073955
CAMK1	XM_007500177	XM_020980984	XM_003762425	XM_027863949	XM_007945831	XM_006872198	XM_003409768	XM_023727368	XM_017965062	XM_017338375	XM_006236999	XM_027429081	XM_011280194	XM_004274807	XM_014848100	XM_021068250
CAMK1D	XM_001363611	XM_020999741	XM_003771427	XM_027838808	XM_007935426	XM_006873161	XM_023548910	XM_004379682	XM_017974061	XM_017347591	NM_001107365	XM_027405182	XM_019833933	XM_004275865	XM_014850187	XM_021063982
CAMK1G	XM_001366164	XM_021007827	XM_003767661	XM_027871630	XM_007953086	XM_006834049	XM_003410280	XM_012555235	XM_008985613	XM_002717542	NM_182842	XM_027416563	XM_011290967	XM_004275309	XM_014834943	XM_021102015
CAMK2A	XM_007473866	XM_020964251	XM_003756709	XM_027841888	XM_007943612	XM_006863879	XM_010591862	XM_004384895	XM_008987824	XM_008255255	NM_012920	XM_027402805	XM_011286079	XM_004280354	XM_014852627	XM_005652962
CAMK2B	XM_001369990	XM_020984059	XM_023494565	XM_027851858	XM_007957920	XM_006832086	XM_010598294	XM_004386112	XM_009002113	XM_017344367	NM_001042354	XM_027388178	XM_023250112	XM_004282969	XM_014828224	XM_021078635
CAMK2D	XM_016422792	XM_021001414	XM_023505785	XM_027837545	XM_007940730		XM_023548609	XM_004385901	XM_017970296	NM_001099954	XM_017590621		XM_019829019	XM_004263310	XM_014860298	NM_214381
CAMK2G	XM_007478400	XM_021006043	XM_023494115	XM_027858721	XM_007940707	XM_006835903	XM_010589236	XM_023737722	XM_017978979	NM_001099953	XM_017599575	XM_027387521	XM_023240571	XM_004273094	XM_014860599	XM_005671077
CAMK2N1		XM_020973188		XM_027841328	XM_007935655	XM_006862355		XM_004377173	XM_002750381	XM_008265772	NM_173337		XM_003989712	XM_004272487	XM_014855165	XM_003127675
CAMK2N2	XM_016429453	XM_021005568		XM_027875331	XM_007935935	XM_006869790	XM_003412892	XM_004382280	XM_008981322	XM_017346966	NM_021678	XM_003509621	XM_023260336	XM_004278428	XM_014846190	XM_003358713
CAMK4	XM_007486598	XM_021006993	XM_003761714	XM_027869157	XM_007947593	XM_006876760	XM_003404739	XM_023731980	XM_008991712	XM_008248410	NM_012727	XM_027400688	XM_003981193	XM_004267444	XM_014843070	XM_021084617
CAMKK1	XM_007505906	XM_020964683	XM_023500998	XM_027848727	XM_007937485	XM_006863273	XM_023556295	XM_004376126	XM_017972225	XM_002718861	XM_008767866	XM_027426810	XM_006939942	XM_004267026	XM_014832656	XM_021067688
CAMKK2	XM_007489943	XM_020970224	XM_023497021	XM_027853567	XM_007938156	XM_006865405	XM_023539196	XM_023733667	XM_017976435	XM_017349582	NM_031338	XM_027414032	XM_023241394	XM_004276716	XM_014858707	XM_021073035
CAMKMT	XM_007476878	XM_021001297	XM_023494976	XM_027865015	XM_007944389	XM_006839413	XM_003416105	XM_004369498	XM_002757801	XM_002709891	NM_001134463	XM_027417955	XM_003983956	XM_004265076	XM_014833339	XM_021088301
CAMKV	XM_007499871	XM_020999326	XM_003762296	XM_027837203	XM_007955358	XM_006873588	XM_023547681	XM_004368546	XM_008981659	XM_002713204	NM_024000	XM_027435211	XM_023248856	XM_004267816	XM_014840454	XM_003358469
CAMLG	XM_007473375	XM_020991229	XM_003756457	XM_027849211	XM_007943769	XM_006866082	XM_003404500	XM_004384710	XM_002744164	XM_002710100	XM_006253660	XM_027409767	XM_003980774	XM_004282114	XM_014828457	NM_001244893
CAMSAP1	XM_007475331	XM_020981865	XM_023494365	XM_027869675	XM_007946939	XM_006863687	XM_010602050	XM_004388653	XM_017977352	XM_008253595	NM_001168549	XM_016980782	XM_023243054	XM_004284991	XM_014863738	XM_021081208
CAMSAP2	XM_007481040	XM_021002980	XM_012547773	XM_027843405	XM_007941101	XM_006834160	XM_010590197	XM_004375314	XM_017966543	XM_008268680	NM_001134503	XM_027417480	XM_011290950	XM_012538915	XM_014829262	XM_021064501
CAMSAP3	XM_016432695	XM_020979835	XM_003763231	XM_027844178	XM_007953700	XM_006868852	XM_010600869	XM_004378591	XM_008987105	XM_017337983	XM_017598456	XM_027415785	XM_023244762	XM_004277292	XM_014861929	XM_021083908
CAMTA1	XM_007492119	XM_020974812	XM_023500063	XM_027843932	XM_007942650	XM_006873121	XM_023552109	XM_023739375	XM_017973966	XM_008265982	NM_001195559	XM_027398337	XM_011284442	XM_004272346	XM_014861565	XM_021097516
CAMTA2	XM_016430850	XM_020966839	XM_023502783	XM_027857059	XM_007937529	XM_006863309	XM_023556343	XM_004376096	XM_008997259	XM_008270835	XM_017597100	XM_027426891	XM_023244555	XM_004266954	XM_014832617	XM_021067750
CAND1	XM_001362185	XM_020990211	XM_023504301	XM_027854177	XM_007957381		XM_003405185		XM_002752734	XM_008256760	NM_054004	XM_003497132	XM_003989017	XM_004276605	XM_014863988	XM_003126362
CAND2	XM_001366065	XM_020981094	XM_012543631	XM_027863861	XM_007956748	XM_006868682	XM_010589956	XM_004368347	XM_017965108	XM_002713042	XM_006237004	XM_027429178	XM_023250031	XM_004284298	XM_014838414	XM_013981993
CANT1	XM_007482927	XM_020965993	XM_003768650	XM_027850235	XM_007959605	XM_006869530	XM_003417227	XM_004374103	XM_002748807		XM_006247789	XM_027425516		XM_004275537	XM_014863477	XM_021066517
CANX	XM_007507810	XM_020998830	XM_012553163	XM_027867018	XM_007953412	XM_006874451	XM_003404702	XM_023741448	XM_017969381	XM_017350846	NM_172008	XM_007645893	XM_023254058	XM_012538320	XM_014860859	XM_021079153
CAP1	XM_001365571	XM_020983568	XM_003765408	XM_027864719	XM_007952690	XM_006867605	XM_010595248	XM_023727184	XM_009000961	XM_008265512	XM_006238830	XM_027399163	XM_019836737	XM_012531906	XM_014828592	XM_003127824
CAP2	XM_001376325	XM_020986807	XM_003760153	XM_027864254	XM_007951960	XM_006861016	XM_003416458	XM_004382980	XM_008993922	XM_002720865	XM_006253754	XM_027410004	XM_011282140	XM_004273543	XM_014866402	XM_021100214
CAPG	XM_001364138	XM_020969525	XM_003758665	XM_027860433	XM_007948888	XM_006866592	XM_023539385	XM_004388244	XM_008980413	XM_002709674	NM_001013086	XM_007646124	XM_006930253	XM_012533677	XM_014852831	XM_003124949
CAPN1	XM_007502732	XM_020968004	XM_012552867	XM_027856038	XM_007944778	XM_006860939	XM_023559603	XM_023738217	XM_009008462	XM_008251794	NM_019152	XM_027408538	XM_023240047	XM_004264347	XM_014844859	XM_005660702
CAPN10	XM_007486085	XM_021005746	XM_023503830	XM_027875332	XM_007943415	XM_006875223	XM_023540296	XM_023740855	XM_017973864	XM_008253713	NM_031673	XM_027397637	XM_003991305	XM_004262533	XM_014842860	XM_021074715
CAPN11		XM_020993933		XM_027838360	XM_007936191	XM_006860512	XM_003404164	XM_004379508	XM_017970787	XM_017345156	NM_001002806	XM_027387395	XM_019830649	XM_004267531	XM_014837464	XM_021100038
CAPN12	XM_001367763	XM_020978459	XM_023499966	XM_027855547	XM_007955517	XM_006871452		XM_004388140	XM_003735576	XM_017342405	NM_001110808	XM_027430528	XM_023245391	XM_004284268	XM_014848713	XM_021094345
CAPN13	XM_007476038	XM_020984267	XM_012539847	XM_027850363	XM_007938808	XM_006835280	XM_023550372	XM_023732400	XM_008980925		XM_006239777	XM_027442740	XM_023252200	XM_012532410	XM_014866452	XM_021087660
CAPN14	XM_007476931	XM_020972373	XM_012539849	XM_027850362	XM_007938893	XM_006835279		XM_004369610	XM_017964440				XM_003984351	XM_004286729	XM_014866409	XM_021088409
CAPN15	XM_016424148	XM_021006650	XM_023497767	XM_027862911	XM_007957450	XM_006873917	XM_023557319		XM_017963308	XM_008252703	XM_008767571	XM_027425110	XM_023246220	XM_004270370	XM_014849013	XM_021086918
CAPN2	XM_001367778	XM_020982187			XM_007936957	XM_006871164	XM_023549363	XM_004375904	XM_008985153	NM_001195722	NM_017116	XM_027418794	XM_023247642	XM_004271002	XM_014838702	NM_001100188
CAPN3	XM_016428799	XM_021009332	XM_023500680	XM_027869941	XM_007935279	XM_006831736	XM_003418675	XM_004380664	XM_008990929	NM_001082059	XM_008762080	XM_027422116	XM_003987244	XM_004273949	XM_014857308	XM_013993113
CAPN5	XM_001377925	XM_020989515	XM_003764627	XM_027848185	XM_007940910	XM_006864999	XM_003420025	XM_023736490	XM_009007388	XM_008263663	XM_006229731	XM_027407708	XM_023239405	XM_004279822	XM_014855809	XM_003129679
CAPN6	XM_001366858	XM_020979955		XM_027877467	XM_007952602	XM_006873250	XM_023553905	XM_004379777	XM_002763165	XM_002720204	NM_031808	XM_027433671	XM_019824177	XM_004281544	XM_014853758	XM_003135318
CAPN7	XM_001369475	XM_020987247	XM_003772006	XM_027872375	XM_007936805	XM_006840019	XM_010600481	XM_023739514	XM_002759627	XM_002716245	XM_008770997	XM_027389523	XM_006936421	XM_004271949	XM_014859460	NM_001097443
CAPN8	XM_001367739	XM_020982189	XM_003767730		XM_007936956	XM_006871146	XM_003410944	XM_012555413	XM_017966571	XM_017347606	XM_006250363	XM_016975297		XM_004271329	XM_014838739	XM_021064475
CAPN9	XM_001369321	XM_021000479	XM_003767829		XM_007938495	XM_006874172	XM_003410893	XM_004372819	XM_002760907	XM_002717386	NM_001271140	XM_027404842	XM_003993929	XM_004281589	XM_014865707	XM_001927215
CAPNS1	XM_007507897	XM_020977605	XM_003767075	XM_027855365	XM_007954870	XM_006867332	XM_003422301	XM_023742284	XM_008987793	NM_001082264	NM_017118	XM_027432573	XM_003997895	XM_004284180	XM_014838314	NM_214318
CAPNS2	XM_001364214	XM_020984925	XM_003757259	XM_027869546	XM_007947152	XM_006863525	XM_023555588	XM_023726894		XM_002711524	NM_001109380	XM_027405600	XM_019819760	XM_004264906	XM_014827702	XM_013994625
CAPRIN1	XM_007497254	XM_020963837	XM_023506328	XM_027837670	XM_007943268	XM_006864880	XM_003412289	XM_004369778	XM_017978013	XM_002709042	XM_006234652	XM_027422359	XM_023239692	XM_004263989	XM_014851070	XM_005661021
CAPRIN2	XM_016425397	XM_020975827	XM_012551695	XM_027844434	XM_007943192	XM_006874746	XM_010595694	XM_023738082	XM_003733735	XM_008259437	XM_017602889	XM_027430048	XM_023256895	XM_012533420	XM_014868771	XM_021092109
CAPS	XM_007488987	XM_020971380	XM_012542052	XM_027851227	XM_007954456	XM_006868892	XM_023540695	XM_004378420	XM_008987036			XM_027416824	XM_003981716	XM_004277258		XM_005661298
CAPS2	XM_007503065	XM_020968900		XM_027873614	XM_007943707	XM_006878179	XM_023559050	XM_004384639	XM_009004247	XM_017341986	XM_006241337	XM_027436572	XM_019835231	XM_012537448	XM_014841465	XM_021092025
CAPSL	XM_007487455	XM_020995769	XM_023496133	XM_027846245	XM_007953225	XM_006876547	XM_023545421	XM_004385245	XM_017969961	XM_008262119	NM_001106417	XM_027401300	XM_023239042	XM_004266005	XM_014831286	XM_021076986
CAPZA1	XM_001372931	XM_021001868		XM_027860394	XM_007949157	XM_006865908	XM_010589579	XM_004380402	XM_002751230	XM_002715766	NM_001109625	XM_007653343	XM_019837627	XM_012533741	XM_014837229
CAPZA2	NM_001168689	XM_020979313	XM_003771543	XM_027845009	XM_007954505	XM_006859359	XM_023544660	XM_004389637	XM_017975477	NM_001171021	NM_001009180	XM_027435464	NM_001168692	XM_004269856	XM_014838344	NM_001097455
CAPZA3	XM_007503586	XM_020994372		XM_027838542	XM_007944439	XM_006866017	XM_003405677	XM_004390232	XM_002752106	XM_002712738	NM_017164	XM_027430009	XM_019834618	XM_004270947	XM_014831350	XM_003126448
CAPZB	XM_007491278	XM_020973225	XM_012545507		XM_007935645	XM_006866320	XM_023551995	XM_004377186	XM_003733354	XM_017346515	XM_006239171	XM_027399834	XM_023258222	XM_004272475	XM_014854752	XM_005656029
CARD10	XM_016425456	XM_020982541	XM_023504468	XM_027873964	XM_007941642	XM_006865275	XM_023559996	XM_004373832	XM_017963551	XM_017339612	XM_006241988	XM_027403958	XM_023257779	XM_004279451	XM_014851238	XM_021091509
CARD11	XM_007498411	XM_020975232	XM_023497490	XM_027874774	XM_007941178	XM_006859782	XM_023555930	XM_004385921	XM_017967033	XM_008251213	XM_017604438	XM_027440988	XM_023246225	XM_004268968	XM_014846700	XM_021086016
CARD14	XM_016430736	XM_021000784	XM_023502679	XM_027850169	XM_007959823	XM_006869645	XM_023556717	XM_004374099	XM_017972911		XM_008768487	XM_027425490	XM_023244261	XM_012535022	XM_014863829	XM_021066500
CARD19	XM_007499672	XM_020999062	XM_012543396	XM_027860640			XM_010600639		XM_008993239	XM_008256930	NM_001134572	XM_027438608	XM_023243201		XM_014864805	NM_001244277
CARD6	XM_016432613	XM_020996280	XM_012541422	XM_027863455	XM_007950538	XM_006875403	XM_003408010	XM_023742496	XM_002745025	XM_002714122	XM_008760761	XM_007643888	XM_003981440	XM_012531629		XM_021077098
CARD8			XM_012547151		XM_007943025		XM_023543201		XM_008988319				XM_006941150	XM_012537439
CARD9	XM_007476903	XM_020981897	XM_003757490	XM_027869498	XM_007946933	XM_006863694	XM_023541970	XM_023742626	XM_003732076		NM_022303	XM_027442434	XM_023243011	XM_012538754	XM_014863808	XM_021081147
CARF	XM_016425175	XM_020972810	XM_023500688	XM_027873896	XM_007935014	XM_006861973	XM_023542254		XM_008999234	XM_008258994	XM_006244974	XM_027397003	XM_023259615	XM_004262941	XM_014830141	XM_021075548
CARHSP1	XM_007498669	XM_020972940	XM_012542974	XM_027839560	XM_007939615	XM_006867225	XM_010597316	XM_004373243	XM_009009144	XM_017342598	XM_006245750	XM_027423925	XM_019820976	XM_004270196	XM_014849948	XM_005662147
CARM1	XM_016431948	XM_020994743	XM_003760457	XM_027851230	XM_007953591	XM_006875165	XM_023552420	XM_023733189	XM_002761742	XM_017339309	NM_001030041	XM_027411555	XM_023245429	XM_004277679	XM_014865534	XM_021083821
[truncated: 13,728 more rows]
